# Supplementary material for: ﻿Revision of the genus Urvaschia Hopp (Hemiptera, Lygaeoidea, Oxycarenidae), with descriptions of two new species from China and Nepal
Source: Zookeys. 2022 Oct 4;1123:83–97. doi: 10.3897/zookeys.1123.87863 (PMC9836617; doi:10.3897/zookeys.1123.87863)
Supplement: XML Treatment for Urvaschia [file zookeys.1123.87863-treatment1.xml]

<!DOCTYPE tp:taxon-treatment
  PUBLIC "-//TaxonX//DTD Taxonomic Treatment Publishing DTD v0 20100105//EN" "tax-treatment-NSO.dtd">
<tp:taxon-treatment xmlns:tp="http://www.plazi.org/taxpub"><tp:treatment-meta><kwd-group><label>Taxon classification</label><kwd>
              <named-content content-type="kingdom">Animalia</named-content>
            </kwd><kwd>
              <named-content content-type="order">Hemiptera</named-content>
            </kwd><kwd>
              <named-content content-type="family">Oxycarenidae</named-content>
            </kwd></kwd-group><mixed-citation publication-type="journal"><person-group><name><surname>Gao</surname><given-names>Cuiqing</given-names></name><name><surname>Xiao</surname><given-names>Shiya</given-names></name><name><surname>Kondorosy</surname><given-names>Előd</given-names></name></person-group><article-title>﻿Revision of the genus <italic><tp:taxon-name><tp:taxon-name-part taxon-name-part-type="genus" reg="Urvaschia">Urvaschia</tp:taxon-name-part></tp:taxon-name></italic> Hopp (<tp:taxon-name><tp:taxon-name-part taxon-name-part-type="order">Hemiptera</tp:taxon-name-part></tp:taxon-name>, <tp:taxon-name><tp:taxon-name-part taxon-name-part-type="superfamily">Lygaeoidea</tp:taxon-name-part></tp:taxon-name>, <tp:taxon-name><tp:taxon-name-part taxon-name-part-type="family">Oxycarenidae</tp:taxon-name-part></tp:taxon-name>), with descriptions of two new species from China and Nepal</article-title><source>Zookeys</source><day>04</day><month>10</month><year>2022</year><volume>1123</volume><fpage>83</fpage><lpage>97</lpage><pub-id pub-id-type="doi">10.3897/zookeys.1123.87863</pub-id></mixed-citation></tp:treatment-meta><tp:nomenclature><label>﻿</label><tp:taxon-name>
            <object-id xmlns:xlink="http://www.w3.org/1999/xlink" content-type="arpha" xlink:type="simple">68A53176-BBD9-5D2E-B841-9B0D6D27AAF8</object-id>
            <tp:taxon-name-part taxon-name-part-type="genus" reg="Urvaschia">Urvaschia</tp:taxon-name-part>
          </tp:taxon-name><tp:taxon-authority>Hopp, 1987</tp:taxon-authority><xref ref-type="fig" rid="F1">Figs 1</xref><xref ref-type="fig" rid="F2">, 2</xref><xref ref-type="fig" rid="F3">, 3</xref><xref ref-type="fig" rid="F4">, 4</xref><tp:nomenclature-citation-list><tp:nomenclature-citation><tp:taxon-name>
                <tp:taxon-name-part taxon-name-part-type="genus" reg="Urvaschia">Urvaschia</tp:taxon-name-part>
              </tp:taxon-name><comment>Hopp, 1987: 225–240; <xref ref-type="bibr" rid="B12">Slater and O’Donnell 1995</xref>: 78.</comment></tp:nomenclature-citation></tp:nomenclature-citation-list></tp:nomenclature><tp:treatment-sec sec-type="type species" id="SECID0EZHAC"><title>Type species.</title><p><italic><tp:taxon-name><tp:taxon-name-part taxon-name-part-type="genus" reg="Urvaschia">Urvaschia</tp:taxon-name-part><tp:taxon-name-part taxon-name-part-type="species" reg="pterosticta">pterosticta</tp:taxon-name-part></tp:taxon-name></italic> Hopp, 1987.</p></tp:treatment-sec><tp:treatment-sec sec-type="diagnosis" id="SECID0EKIAC"><title>Diagnosis</title><p><bold>(modified from <xref ref-type="bibr" rid="B4">Hopp 1987</xref>) (Figs <xref ref-type="fig" rid="F1">1</xref>, <xref ref-type="fig" rid="F2">2</xref>).</bold> Body elongate oval. Less than half length of first segment of antenna exceeding clypeus. Head short with eyes near to pronotum (less than one half diameter of eyes); bucculae short, only reaching base of antennae; labium almost reaching mesocoxae. Forewing slightly exceeding tip of abdomen; corium clearly punctate, at least between Cu vein and clavus; clavus punctate; membrane with thick veins, with distal ends fused to form four closed cells on membrane; corium and membrane between the veins covered with conspicuous brown spots. Profemur unarmed or sometimes with one very tiny spine.</p><fig id="F1" position="float" orientation="portrait"><object-id xmlns:xlink="http://www.w3.org/1999/xlink" content-type="doi" xlink:type="simple">10.3897/zookeys.1123.87863.figure1</object-id><object-id xmlns:xlink="http://www.w3.org/1999/xlink" content-type="arpha" xlink:type="simple">512A0180-67BA-5F39-AD76-B05F987F3EFA</object-id><label>Figure 1.</label><caption><p>Type photographs <bold>a, d</bold><italic><tp:taxon-name><tp:taxon-name-part taxon-name-part-type="genus" reg="Urvaschia">Urvaschia</tp:taxon-name-part><tp:taxon-name-part taxon-name-part-type="species" reg="pterosticta">pterosticta</tp:taxon-name-part></tp:taxon-name></italic>, holotype, habitus, and labels <bold>b, e</bold><italic><tp:taxon-name><tp:taxon-name-part taxon-name-part-type="genus" reg="Urvaschia">Urvaschia</tp:taxon-name-part><tp:taxon-name-part taxon-name-part-type="species" reg="pterosticta">pterosticta</tp:taxon-name-part></tp:taxon-name></italic> paratype, habitus, and labels <bold>c, f</bold><italic><tp:taxon-name><tp:taxon-name-part taxon-name-part-type="genus" reg="Urvaschia">Urvaschia</tp:taxon-name-part><tp:taxon-name-part taxon-name-part-type="species" reg="obscuripennis">obscuripennis</tp:taxon-name-part></tp:taxon-name></italic> comb. nov., habitus and type labels (photographed by F. Konstantinov, <named-content xmlns:xlink="http://www.w3.org/1999/xlink" content-type="dwc:institutional_code" xlink:title="Zoological Institute, Russian Academy of Sciences, St. Petersburg" xlink:href="http://grbio.org/institution/zoological-institute-russian-academy-sciences" xlink:type="simple">ZIN</named-content> (<bold>c, f</bold>) and I. Zürcher, <named-content xmlns:xlink="http://www.w3.org/1999/xlink" content-type="dwc:institutional_code" xlink:title="Naturhistorisches Museum, Basel" xlink:href="http://grbio.org/institution/naturhistorisches-museum-basel" xlink:type="simple">NHMB</named-content> (<bold>a, b, d, e</bold>)).</p></caption><graphic xmlns:xlink="http://www.w3.org/1999/xlink" xlink:href="zookeys-1123-083_article-87863__-g001.jpg" position="float" orientation="portrait" xlink:type="simple" id="oo_752637.jpg"><uri content-type="original_file" xlink:type="simple">https://binary.pensoft.net/fig/752637</uri></graphic></fig><fig id="F2" position="float" orientation="portrait"><object-id xmlns:xlink="http://www.w3.org/1999/xlink" content-type="doi" xlink:type="simple">10.3897/zookeys.1123.87863.figure2</object-id><object-id xmlns:xlink="http://www.w3.org/1999/xlink" content-type="arpha" xlink:type="simple">FA7C8CDD-AF39-56A0-83F2-BDD311C21F63</object-id><label>Figure 2.</label><caption><p>Dorsal and ventral views <bold>a, d</bold><italic><tp:taxon-name><tp:taxon-name-part taxon-name-part-type="genus" reg="Urvaschia">Urvaschia</tp:taxon-name-part><tp:taxon-name-part taxon-name-part-type="species" reg="obscuripennis">obscuripennis</tp:taxon-name-part></tp:taxon-name></italic> comb. nov. <bold>b, e</bold><italic><tp:taxon-name><tp:taxon-name-part taxon-name-part-type="genus" reg="Urvaschia">Urvaschia</tp:taxon-name-part><tp:taxon-name-part taxon-name-part-type="species" reg="convexa">convexa</tp:taxon-name-part></tp:taxon-name></italic> sp. nov., holotype <bold>c, f</bold><italic><tp:taxon-name><tp:taxon-name-part taxon-name-part-type="genus" reg="Urvaschia">Urvaschia</tp:taxon-name-part><tp:taxon-name-part taxon-name-part-type="species" reg="recta">recta</tp:taxon-name-part></tp:taxon-name></italic> sp. nov., holotype.</p></caption><graphic xmlns:xlink="http://www.w3.org/1999/xlink" xlink:href="zookeys-1123-083_article-87863__-g002.jpg" position="float" orientation="portrait" xlink:type="simple" id="oo_752638.jpg"><uri content-type="original_file" xlink:type="simple">https://binary.pensoft.net/fig/752638</uri></graphic></fig></tp:treatment-sec><tp:treatment-sec sec-type="Differential diagnosis" id="SECID0ETMAC"><title>Differential diagnosis.</title><p><italic><tp:taxon-name><tp:taxon-name-part taxon-name-part-type="genus" reg="Urvaschia">Urvaschia</tp:taxon-name-part></tp:taxon-name></italic> differs from <italic><tp:taxon-name><tp:taxon-name-part taxon-name-part-type="genus" reg="Microplax">Microplax</tp:taxon-name-part></tp:taxon-name></italic> Fieber, 1860 by lacking any spine or with a very tiny spine at the distal part of the profemur (vs. one distinct spine and some tiny spines present at the distal part of profemur in <italic><tp:taxon-name><tp:taxon-name-part taxon-name-part-type="genus" reg="Microplax">Microplax</tp:taxon-name-part></tp:taxon-name></italic>); head short with a short postocular part which is less than 1/2 longitudinal diameter of the eyes (vs. head elongate with a long postocular part which is approximately as long as the diameter of eyes in <italic><tp:taxon-name><tp:taxon-name-part taxon-name-part-type="genus" reg="Microplax">Microplax</tp:taxon-name-part></tp:taxon-name></italic>); corium is clearly punctate and with many tiny spots (vs. corium lacking any punctures and unicolourous or with large spots in <italic><tp:taxon-name><tp:taxon-name-part taxon-name-part-type="genus" reg="Microplax">Microplax</tp:taxon-name-part></tp:taxon-name></italic>).</p><p><italic><tp:taxon-name><tp:taxon-name-part taxon-name-part-type="genus" reg="Urvaschia">Urvaschia</tp:taxon-name-part></tp:taxon-name></italic> is also similar to <italic><tp:taxon-name><tp:taxon-name-part taxon-name-part-type="genus" reg="Camptotelus">Camptotelus</tp:taxon-name-part></tp:taxon-name></italic> Fieber, 1860 but it can be distinguished from the latter by bucculae not enlarged laterad, first segment of antennae exceeding clypeus, and clavus punctate (vs. the bucculae enlarged laterad, first segment of antennae not exceeding clypeus, and clavus impunctate in <italic><tp:taxon-name><tp:taxon-name-part taxon-name-part-type="genus" reg="Camptotelus">Camptotelus</tp:taxon-name-part></tp:taxon-name></italic>).</p><p><italic><tp:taxon-name><tp:taxon-name-part taxon-name-part-type="genus" reg="Urvaschia">Urvaschia</tp:taxon-name-part></tp:taxon-name></italic> can be distinguished from <italic><tp:taxon-name><tp:taxon-name-part taxon-name-part-type="genus" reg="Leptodemus">Leptodemus</tp:taxon-name-part></tp:taxon-name></italic> Reuter, 1900 by the first segment of the antennae exceeding clypeus and the hemelytra punctate (vs. the first segment of antennae not exceeding clypeus and the hemelytra are impunctate in <italic><tp:taxon-name><tp:taxon-name-part taxon-name-part-type="genus" reg="Leptodemus">Leptodemus</tp:taxon-name-part></tp:taxon-name></italic>).</p><p>The key of <xref ref-type="bibr" rid="B9">Péricart (1999)</xref> contains all Palaearctic <tp:taxon-name><tp:taxon-name-part taxon-name-part-type="family">Oxycarenidae</tp:taxon-name-part></tp:taxon-name> genera except <italic><tp:taxon-name><tp:taxon-name-part taxon-name-part-type="genus" reg="Urvaschia">Urvaschia</tp:taxon-name-part></tp:taxon-name></italic>. <italic><tp:taxon-name><tp:taxon-name-part taxon-name-part-type="genus" reg="Urvaschia">Urvaschia</tp:taxon-name-part></tp:taxon-name></italic> runs to couplet 16 (15) (to <italic><tp:taxon-name><tp:taxon-name-part taxon-name-part-type="genus" reg="Leptodemus">Leptodemus</tp:taxon-name-part></tp:taxon-name></italic>) but they differ in the above-mentioned features. The other possibility if we choose that the specimen has at least one tiny spine on the profemur, we run either to <italic><tp:taxon-name><tp:taxon-name-part taxon-name-part-type="genus" reg="Leptodemus">Leptodemus</tp:taxon-name-part></tp:taxon-name></italic> at couplet 22 (23) (again) or to <italic><tp:taxon-name><tp:taxon-name-part taxon-name-part-type="genus" reg="Microplax">Microplax</tp:taxon-name-part></tp:taxon-name></italic> at couplet 24 (25) if we choose “profemur has at least one distinct tooth”. Therefore, no described genus has identical characters shared with <italic><tp:taxon-name><tp:taxon-name-part taxon-name-part-type="genus" reg="Urvaschia">Urvaschia</tp:taxon-name-part></tp:taxon-name></italic>.</p></tp:treatment-sec><tp:treatment-sec><!--Section generated to contain objects referenced in tp:taxon-treatment.--><fig id="F3" position="float" orientation="portrait"><object-id xmlns:xlink="http://www.w3.org/1999/xlink" content-type="doi" xlink:type="simple">10.3897/zookeys.1123.87863.figure3</object-id><object-id xmlns:xlink="http://www.w3.org/1999/xlink" content-type="arpha" xlink:type="simple">2380523A-8EEF-5751-BD95-E7A8BD21BA9B</object-id><label>Figure 3.</label><caption><p>Pygophore (dorsal views, parameres removed) and left paramere (dorsal and lateral views): <bold>a–c</bold><italic><tp:taxon-name><tp:taxon-name-part taxon-name-part-type="genus" reg="Urvaschia">Urvaschia</tp:taxon-name-part><tp:taxon-name-part taxon-name-part-type="species" reg="obscuripennis">obscuripennis</tp:taxon-name-part></tp:taxon-name></italic> comb. nov. <bold>d–f</bold><italic><tp:taxon-name><tp:taxon-name-part taxon-name-part-type="genus" reg="Urvaschia">Urvaschia</tp:taxon-name-part><tp:taxon-name-part taxon-name-part-type="species" reg="convexa">convexa</tp:taxon-name-part></tp:taxon-name></italic> sp. nov., paratype <bold>g–i</bold><italic><tp:taxon-name><tp:taxon-name-part taxon-name-part-type="genus" reg="Urvaschia">Urvaschia</tp:taxon-name-part><tp:taxon-name-part taxon-name-part-type="species" reg="recta">recta</tp:taxon-name-part></tp:taxon-name></italic> sp. nov., holotype.</p></caption><graphic xmlns:xlink="http://www.w3.org/1999/xlink" xlink:href="zookeys-1123-083_article-87863__-g003.jpg" position="float" orientation="portrait" xlink:type="simple" id="oo_752639.jpg"><uri content-type="original_file" xlink:type="simple">https://binary.pensoft.net/fig/752639</uri></graphic></fig><fig id="F4" position="float" orientation="portrait"><object-id xmlns:xlink="http://www.w3.org/1999/xlink" content-type="doi" xlink:type="simple">10.3897/zookeys.1123.87863.figure4</object-id><object-id xmlns:xlink="http://www.w3.org/1999/xlink" content-type="arpha" xlink:type="simple">DC652D0D-08DA-5FD6-AE0E-0CE51A07AC4A</object-id><label>Figure 4.</label><caption><p>Distribution of the species of <italic><tp:taxon-name><tp:taxon-name-part taxon-name-part-type="genus" reg="Urvaschia">Urvaschia</tp:taxon-name-part></tp:taxon-name></italic>.</p></caption><graphic xmlns:xlink="http://www.w3.org/1999/xlink" xlink:href="zookeys-1123-083_article-87863__-g004.jpg" position="float" orientation="portrait" xlink:type="simple" id="oo_752640.jpg"><uri content-type="original_file" xlink:type="simple">https://binary.pensoft.net/fig/752640</uri></graphic></fig></tp:treatment-sec><ref-list><ref id="B12"><mixed-citation xmlns:xlink="http://www.w3.org/1999/xlink" xlink:type="simple"><person-group><name name-style="western"><surname>Slater</surname><given-names>JA</given-names></name><name name-style="western"><surname>O’Donnell</surname><given-names>JE</given-names></name></person-group> (<year>1995</year>) <source>A Catalogue of the <tp:taxon-name><tp:taxon-name-part taxon-name-part-type="family">Lygaeidae</tp:taxon-name-part></tp:taxon-name> of the World (1960–1994).</source><publisher-name>New York Entomological Society</publisher-name>, <publisher-loc>New York</publisher-loc>, <size units="page">410 pp</size>.</mixed-citation></ref><ref id="B4"><mixed-citation xmlns:xlink="http://www.w3.org/1999/xlink" xlink:type="simple"><person-group><name name-style="western"><surname>Hopp</surname><given-names>I</given-names></name></person-group> (<year>1987</year>) <article-title><italic><tp:taxon-name><tp:taxon-name-part taxon-name-part-type="genus">Urvaschia</tp:taxon-name-part></tp:taxon-name></italic> n. gen., eine neue Wanzengattung aus dem Himalaya (<tp:taxon-name><tp:taxon-name-part taxon-name-part-type="suborder">Heteroptera</tp:taxon-name-part></tp:taxon-name>: <tp:taxon-name><tp:taxon-name-part taxon-name-part-type="family">Lygaeidae</tp:taxon-name-part></tp:taxon-name>: <tp:taxon-name><tp:taxon-name-part taxon-name-part-type="subfamily">Oxycareninae</tp:taxon-name-part></tp:taxon-name>).</article-title><source>Entomologische Zeitung</source><volume>97</volume>(<issue>16</issue>): <fpage>225</fpage>–<lpage>240</lpage>. [In German]</mixed-citation></ref><ref id="B9"><mixed-citation xmlns:xlink="http://www.w3.org/1999/xlink" xlink:type="simple"><person-group><name name-style="western"><surname>Péricart</surname><given-names>J</given-names></name></person-group> (<year>1999</year>) <source>Hémiptères <tp:taxon-name><tp:taxon-name-part taxon-name-part-type="family">Lygaeidae</tp:taxon-name-part></tp:taxon-name> euro–méditerranéens 2. Faune de France 84B.</source><publisher-name>Fédération Française des sociétés de sciences naturelles</publisher-name>, <publisher-loc>Paris</publisher-loc>, <size units="page">453 pp</size>.</mixed-citation></ref></ref-list></tp:taxon-treatment>
