# Supplementary material for: ﻿Revision of the genus Urvaschia Hopp (Hemiptera, Lygaeoidea, Oxycarenidae), with descriptions of two new species from China and Nepal
Source: Zookeys. 2022 Oct 4;1123:83–97. doi: 10.3897/zookeys.1123.87863 (PMC9836617; doi:10.3897/zookeys.1123.87863)
Supplement: XML Treatment for Urvaschia pterosticta [file zookeys.1123.87863-treatment2.xml]

<!DOCTYPE tp:taxon-treatment
  PUBLIC "-//TaxonX//DTD Taxonomic Treatment Publishing DTD v0 20100105//EN" "tax-treatment-NSO.dtd">
<tp:taxon-treatment xmlns:tp="http://www.plazi.org/taxpub"><tp:treatment-meta><kwd-group><label>Taxon classification</label><kwd>
              <named-content content-type="kingdom">Animalia</named-content>
            </kwd><kwd>
              <named-content content-type="order">Hemiptera</named-content>
            </kwd><kwd>
              <named-content content-type="family">Oxycarenidae</named-content>
            </kwd></kwd-group><mixed-citation publication-type="journal"><person-group><name><surname>Gao</surname><given-names>Cuiqing</given-names></name><name><surname>Xiao</surname><given-names>Shiya</given-names></name><name><surname>Kondorosy</surname><given-names>Előd</given-names></name></person-group><article-title>﻿Revision of the genus <italic><tp:taxon-name><tp:taxon-name-part taxon-name-part-type="genus" reg="Urvaschia">Urvaschia</tp:taxon-name-part></tp:taxon-name></italic> Hopp (<tp:taxon-name><tp:taxon-name-part taxon-name-part-type="order">Hemiptera</tp:taxon-name-part></tp:taxon-name>, <tp:taxon-name><tp:taxon-name-part taxon-name-part-type="superfamily">Lygaeoidea</tp:taxon-name-part></tp:taxon-name>, <tp:taxon-name><tp:taxon-name-part taxon-name-part-type="family">Oxycarenidae</tp:taxon-name-part></tp:taxon-name>), with descriptions of two new species from China and Nepal</article-title><source>Zookeys</source><day>04</day><month>10</month><year>2022</year><volume>1123</volume><fpage>83</fpage><lpage>97</lpage><pub-id pub-id-type="doi">10.3897/zookeys.1123.87863</pub-id></mixed-citation></tp:treatment-meta><tp:nomenclature><label>﻿</label><tp:taxon-name>
            <object-id xmlns:xlink="http://www.w3.org/1999/xlink" content-type="arpha" xlink:type="simple">253BAB1B-B1B1-5A6C-936C-97020796A5F8</object-id>
            <tp:taxon-name-part taxon-name-part-type="genus" reg="Urvaschia">Urvaschia</tp:taxon-name-part>
            <tp:taxon-name-part taxon-name-part-type="species" reg="pterosticta">pterosticta</tp:taxon-name-part>
          </tp:taxon-name><tp:taxon-authority>Hopp, 1987</tp:taxon-authority><xref ref-type="fig" rid="F1">Figs 1a, d</xref><xref ref-type="fig" rid="F4">, 4</xref><tp:nomenclature-citation-list><tp:nomenclature-citation><tp:taxon-name>
                <tp:taxon-name-part taxon-name-part-type="genus" reg="Urvaschia">Urvaschia</tp:taxon-name-part>
                <tp:taxon-name-part taxon-name-part-type="species" reg="pterosticta">pterosticta</tp:taxon-name-part>
              </tp:taxon-name><comment>: Hopp, 1987: 226: original description; <xref ref-type="bibr" rid="B12">Slater and O’Donnell 1995</xref>: 78: catalogue.</comment></tp:nomenclature-citation></tp:nomenclature-citation-list></tp:nomenclature><tp:treatment-sec sec-type="type material" id="SECID0E6CAE"><title>Type material examined.</title><p><bold><italic>Holotype</italic></bold> (Fig. <xref ref-type="fig" rid="F1">1a, d</xref>) • Nepal ♂; Bumra-Chhurchi [pr] / Logna 3350m [pr] / Pina 2370m // Nepal, 1977 / W. Wittmer [pr] 29. V. [hw] // Urvaschia [hw] / pterodiasticta [hw] / HOPP [hw] / det. Hopp. I. 1987 [hw] // Holo- [hw] / Typus [pr] [red label] (<named-content xmlns:xlink="http://www.w3.org/1999/xlink" content-type="dwc:institutional_code" xlink:title="Naturhistorisches Museum, Basel" xlink:href="http://grbio.org/institution/naturhistorisches-museum-basel" xlink:type="simple">NHMB</named-content>).</p></tp:treatment-sec><tp:treatment-sec sec-type="redescription" id="SECID0EBEAE"><title>Redescription.</title><p><bold><italic>Colouration</italic>.</bold> Head black. Antennae blackish brown with segments II and III yellowish brown. Anterior lobe of pronotum black, with a yellow mid spot in the anterior margin; posterior lobe brown with darker punctures. Scutellum black. Corium pale yellowish brown, with sparse obscure pale brown spots including exocorium; veins thick and brown; apical angle of corium with single small blackish brown spot. Colour of membrane similar to corium, with dark brown spots on distal margin and between brown veins. Femora blackish brown; tibiae yellow with both ends brown; colour of tarsi similar to apices of tibiae.</p><p><bold><italic>Structure</italic>.</bold> Head slightly declined, both dorsally and ventrally with very dense, deep, large punctures. Dorsal surface flat. Eyes slightly protruding laterally. Distance between posterior margin of eyes and anterior margin of pronotum approximately one fourth of diameter of eyes. Antennae covered with short dense oblique setae; apical 1/2 of segment I surpassing clypeus.</p><p>Pronotum trapezoid, swollen, calli slightly emergent. Anterior and posterior margin straight; lateral margins slightly arched. Pronotum covered with large, dense punctures. Clavus with three distinct shallow rows of large punctures, with middle row incomplete. Corium with scattered punctures between vein Cu and clavus; apical margin strongly concave, costal margin convex; apical angle elongated and narrow; total length of corium ~ 2/3 of hemelytra. Membrane relatively long and broad (Fig. <xref ref-type="fig" rid="F1">1a</xref>); membranal veins thick and obvious; apex of membrane surpassing abdomen. Fore femora slightly thickened, without any spines (Fig. <xref ref-type="fig" rid="F1">1a</xref>). Abdominal connexivum not exposed.</p><p>Pygophore (based on <xref ref-type="bibr" rid="B4">Hopp 1987</xref>): posterior margin of pygophore and cup-like sclerite fused; distal margin of cup-like sclerite without a deep incision. Parameres: outer projection large and rounded; inner projection very small and pointed.</p></tp:treatment-sec><tp:treatment-sec sec-type="distribution" id="SECID0EDFAE"><title>Distribution.</title><p>Nepal (<xref ref-type="bibr" rid="B4">Hopp 1987</xref>) (Fig. <xref ref-type="fig" rid="F4">4</xref>).</p></tp:treatment-sec><tp:treatment-sec sec-type="remarks" id="SECID0ERFAE"><title>Remarks.</title><p>The female paratype from Kashmir (Fig. <xref ref-type="fig" rid="F1">1b</xref>) of <italic><tp:taxon-name><tp:taxon-name-part taxon-name-part-type="genus" reg="Urvaschia">U.</tp:taxon-name-part><tp:taxon-name-part taxon-name-part-type="species" reg="pterosticta">pterosticta</tp:taxon-name-part></tp:taxon-name></italic> has a straight and unicolourous exocorium, and the anterior margin of its pronotum and the antenna are uniformly dark. Therefore, it is identical with <italic><tp:taxon-name><tp:taxon-name-part taxon-name-part-type="genus" reg="Urvaschia">U.</tp:taxon-name-part><tp:taxon-name-part taxon-name-part-type="species" reg="obscuripennis">obscuripennis</tp:taxon-name-part></tp:taxon-name></italic> and not the holotype of <italic><tp:taxon-name><tp:taxon-name-part taxon-name-part-type="genus" reg="Urvaschia">U.</tp:taxon-name-part><tp:taxon-name-part taxon-name-part-type="species" reg="pterosticta">pterosticta</tp:taxon-name-part></tp:taxon-name></italic> (Fig. <xref ref-type="fig" rid="F1">1a</xref>); hence, Kashmir should be deleted from locality records of <italic><tp:taxon-name><tp:taxon-name-part taxon-name-part-type="genus" reg="Urvaschia">U.</tp:taxon-name-part><tp:taxon-name-part taxon-name-part-type="species" reg="pterosticta">pterosticta</tp:taxon-name-part></tp:taxon-name></italic>.</p><p>It needs to be clarified that the labels of the holotype and paratype (Fig. <xref ref-type="fig" rid="F1">1d, e</xref>) showed “<italic>Urvaschia pterodiasticta</italic> Hopp” instead of “<italic>Urvaschia pterosticta</italic>” as used in the original description.</p></tp:treatment-sec><tp:treatment-sec><!--Section generated to contain objects referenced in tp:taxon-treatment.--><fig id="F1" position="float" orientation="portrait"><object-id xmlns:xlink="http://www.w3.org/1999/xlink" content-type="doi" xlink:type="simple">10.3897/zookeys.1123.87863.figure1</object-id><object-id xmlns:xlink="http://www.w3.org/1999/xlink" content-type="arpha" xlink:type="simple">512A0180-67BA-5F39-AD76-B05F987F3EFA</object-id><label>Figure 1.</label><caption><p>Type photographs <bold>a, d</bold><italic><tp:taxon-name><tp:taxon-name-part taxon-name-part-type="genus" reg="Urvaschia">Urvaschia</tp:taxon-name-part><tp:taxon-name-part taxon-name-part-type="species" reg="pterosticta">pterosticta</tp:taxon-name-part></tp:taxon-name></italic>, holotype, habitus, and labels <bold>b, e</bold><italic><tp:taxon-name><tp:taxon-name-part taxon-name-part-type="genus" reg="Urvaschia">Urvaschia</tp:taxon-name-part><tp:taxon-name-part taxon-name-part-type="species" reg="pterosticta">pterosticta</tp:taxon-name-part></tp:taxon-name></italic> paratype, habitus, and labels <bold>c, f</bold><italic><tp:taxon-name><tp:taxon-name-part taxon-name-part-type="genus" reg="Urvaschia">Urvaschia</tp:taxon-name-part><tp:taxon-name-part taxon-name-part-type="species" reg="obscuripennis">obscuripennis</tp:taxon-name-part></tp:taxon-name></italic> comb. nov., habitus and type labels (photographed by F. Konstantinov, <named-content xmlns:xlink="http://www.w3.org/1999/xlink" content-type="dwc:institutional_code" xlink:title="Zoological Institute, Russian Academy of Sciences, St. Petersburg" xlink:href="http://grbio.org/institution/zoological-institute-russian-academy-sciences" xlink:type="simple">ZIN</named-content> (<bold>c, f</bold>) and I. Zürcher, <named-content xmlns:xlink="http://www.w3.org/1999/xlink" content-type="dwc:institutional_code" xlink:title="Naturhistorisches Museum, Basel" xlink:href="http://grbio.org/institution/naturhistorisches-museum-basel" xlink:type="simple">NHMB</named-content> (<bold>a, b, d, e</bold>)).</p></caption><graphic xmlns:xlink="http://www.w3.org/1999/xlink" xlink:href="zookeys-1123-083_article-87863__-g001.jpg" position="float" orientation="portrait" xlink:type="simple" id="oo_752637.jpg"><uri content-type="original_file" xlink:type="simple">https://binary.pensoft.net/fig/752637</uri></graphic></fig><fig id="F4" position="float" orientation="portrait"><object-id xmlns:xlink="http://www.w3.org/1999/xlink" content-type="doi" xlink:type="simple">10.3897/zookeys.1123.87863.figure4</object-id><object-id xmlns:xlink="http://www.w3.org/1999/xlink" content-type="arpha" xlink:type="simple">DC652D0D-08DA-5FD6-AE0E-0CE51A07AC4A</object-id><label>Figure 4.</label><caption><p>Distribution of the species of <italic><tp:taxon-name><tp:taxon-name-part taxon-name-part-type="genus" reg="Urvaschia">Urvaschia</tp:taxon-name-part></tp:taxon-name></italic>.</p></caption><graphic xmlns:xlink="http://www.w3.org/1999/xlink" xlink:href="zookeys-1123-083_article-87863__-g004.jpg" position="float" orientation="portrait" xlink:type="simple" id="oo_752640.jpg"><uri content-type="original_file" xlink:type="simple">https://binary.pensoft.net/fig/752640</uri></graphic></fig></tp:treatment-sec><ref-list><ref id="B12"><mixed-citation xmlns:xlink="http://www.w3.org/1999/xlink" xlink:type="simple"><person-group><name name-style="western"><surname>Slater</surname><given-names>JA</given-names></name><name name-style="western"><surname>O’Donnell</surname><given-names>JE</given-names></name></person-group> (<year>1995</year>) <source>A Catalogue of the <tp:taxon-name><tp:taxon-name-part taxon-name-part-type="family">Lygaeidae</tp:taxon-name-part></tp:taxon-name> of the World (1960–1994).</source><publisher-name>New York Entomological Society</publisher-name>, <publisher-loc>New York</publisher-loc>, <size units="page">410 pp</size>.</mixed-citation></ref><ref id="B4"><mixed-citation xmlns:xlink="http://www.w3.org/1999/xlink" xlink:type="simple"><person-group><name name-style="western"><surname>Hopp</surname><given-names>I</given-names></name></person-group> (<year>1987</year>) <article-title><italic><tp:taxon-name><tp:taxon-name-part taxon-name-part-type="genus">Urvaschia</tp:taxon-name-part></tp:taxon-name></italic> n. gen., eine neue Wanzengattung aus dem Himalaya (<tp:taxon-name><tp:taxon-name-part taxon-name-part-type="suborder">Heteroptera</tp:taxon-name-part></tp:taxon-name>: <tp:taxon-name><tp:taxon-name-part taxon-name-part-type="family">Lygaeidae</tp:taxon-name-part></tp:taxon-name>: <tp:taxon-name><tp:taxon-name-part taxon-name-part-type="subfamily">Oxycareninae</tp:taxon-name-part></tp:taxon-name>).</article-title><source>Entomologische Zeitung</source><volume>97</volume>(<issue>16</issue>): <fpage>225</fpage>–<lpage>240</lpage>. [In German]</mixed-citation></ref></ref-list></tp:taxon-treatment>
