# Supplementary material for: ﻿Revision of the genus Urvaschia Hopp (Hemiptera, Lygaeoidea, Oxycarenidae), with descriptions of two new species from China and Nepal
Source: Zookeys. 2022 Oct 4;1123:83–97. doi: 10.3897/zookeys.1123.87863 (PMC9836617; doi:10.3897/zookeys.1123.87863)
Supplement: XML Treatment for Urvaschia obscuripennis [file zookeys.1123.87863-treatment3.xml]

<!DOCTYPE tp:taxon-treatment
  PUBLIC "-//TaxonX//DTD Taxonomic Treatment Publishing DTD v0 20100105//EN" "tax-treatment-NSO.dtd">
<tp:taxon-treatment xmlns:tp="http://www.plazi.org/taxpub"><tp:treatment-meta><kwd-group><label>Taxon classification</label><kwd>
              <named-content content-type="kingdom">Animalia</named-content>
            </kwd><kwd>
              <named-content content-type="order">Hemiptera</named-content>
            </kwd><kwd>
              <named-content content-type="family">Oxycarenidae</named-content>
            </kwd></kwd-group><mixed-citation publication-type="journal"><person-group><name><surname>Gao</surname><given-names>Cuiqing</given-names></name><name><surname>Xiao</surname><given-names>Shiya</given-names></name><name><surname>Kondorosy</surname><given-names>Előd</given-names></name></person-group><article-title>﻿Revision of the genus <italic><tp:taxon-name><tp:taxon-name-part taxon-name-part-type="genus" reg="Urvaschia">Urvaschia</tp:taxon-name-part></tp:taxon-name></italic> Hopp (<tp:taxon-name><tp:taxon-name-part taxon-name-part-type="order">Hemiptera</tp:taxon-name-part></tp:taxon-name>, <tp:taxon-name><tp:taxon-name-part taxon-name-part-type="superfamily">Lygaeoidea</tp:taxon-name-part></tp:taxon-name>, <tp:taxon-name><tp:taxon-name-part taxon-name-part-type="family">Oxycarenidae</tp:taxon-name-part></tp:taxon-name>), with descriptions of two new species from China and Nepal</article-title><source>Zookeys</source><day>04</day><month>10</month><year>2022</year><volume>1123</volume><fpage>83</fpage><lpage>97</lpage><pub-id pub-id-type="doi">10.3897/zookeys.1123.87863</pub-id></mixed-citation></tp:treatment-meta><tp:nomenclature><label>﻿</label><tp:taxon-name>
            <object-id xmlns:xlink="http://www.w3.org/1999/xlink" content-type="arpha" xlink:type="simple">2011D7D6-A086-5444-893A-430A0FDC89BE</object-id>
            <tp:taxon-name-part taxon-name-part-type="genus" reg="Urvaschia">Urvaschia</tp:taxon-name-part>
            <tp:taxon-name-part taxon-name-part-type="species" reg="obscuripennis">obscuripennis</tp:taxon-name-part>
          </tp:taxon-name><tp:taxon-authority>(Kiritshenko, 1914)</tp:taxon-authority><tp:taxon-status xmlns:xlink="http://www.w3.org/1999/xlink" xlink:type="simple">comb. nov.</tp:taxon-status><xref ref-type="fig" rid="F1">Figs 1b, c, e, f</xref><xref ref-type="fig" rid="F2">, 2a, d</xref><xref ref-type="fig" rid="F3">, 3a–c</xref><xref ref-type="fig" rid="F4">, 4</xref><tp:nomenclature-citation-list><tp:nomenclature-citation><tp:taxon-name>
                <tp:taxon-name-part taxon-name-part-type="genus" reg="Camptotelus">Camptotelus</tp:taxon-name-part>
                <tp:taxon-name-part taxon-name-part-type="species" reg="obscuripennis">obscuripennis</tp:taxon-name-part>
              </tp:taxon-name><comment>Kiritshenko, 1914: 411.</comment></tp:nomenclature-citation><tp:nomenclature-citation><tp:taxon-name>
                <tp:taxon-name-part taxon-name-part-type="genus" reg="Microplax">Microplax</tp:taxon-name-part>
                <tp:taxon-name-part taxon-name-part-type="species" reg="obscuripennis">obscuripennis</tp:taxon-name-part>
              </tp:taxon-name><comment>: <xref ref-type="bibr" rid="B6">Muminov 1973</xref>: 75; <xref ref-type="bibr" rid="B3">Hoberlandt 1987</xref>: 18; <xref ref-type="bibr" rid="B12">Slater and O’Donnell 1995</xref>: 76; <xref ref-type="bibr" rid="B8">Péricart 1998</xref>: 128; <xref ref-type="bibr" rid="B9">Péricart 1999</xref>: 84B: 48; <xref ref-type="bibr" rid="B10">Péricart 2001</xref>: 114.</comment></tp:nomenclature-citation></tp:nomenclature-citation-list></tp:nomenclature><tp:treatment-sec sec-type="type material" id="SECID0EPLAE"><title>Type material examined.</title><p><bold><italic>Lectotype</italic></bold>: Tadzhikistan • ♂; prov. Samarkand. [pr] / Laudan. 17.VII. 12 [hw] / A. N. Kiritshenko. [pr] // Camptotelus / obscuripennis n. sp. // Type [pr, red] // Lectotypus [pr] Camptotelus [hw] / bscuripennis Kir. [hw] / design. [pr] J. Péricart 1993 [hw, red label] (<named-content xmlns:xlink="http://www.w3.org/1999/xlink" content-type="dwc:institutional_code" xlink:title="Zoological Institute, Russian Academy of Sciences, St. Petersburg" xlink:href="http://grbio.org/institution/zoological-institute-russian-academy-sciences" xlink:type="simple">ZIN</named-content>) (Fig. <xref ref-type="fig" rid="F1">1c, f</xref>).</p><p><bold><italic>Paratype</italic> of <italic><tp:taxon-name><tp:taxon-name-part taxon-name-part-type="genus" reg="Urvaschia">U.</tp:taxon-name-part><tp:taxon-name-part taxon-name-part-type="species" reg="pterosticta">pterosticta</tp:taxon-name-part></tp:taxon-name></italic> Hopp.</bold> India, Kashmir • ♀; Daksum 9.-13.7. [pr]/ 2400–2700m [pr] // Kashmir, 1976 [pr]/ W. Wittmer [pr] // Urvaschia [hw] / pterodiasticta [hw] / HOPP [hw] / det. Hopp. I. 1987 [hw] // Para- [hw] / Typus [pr] [red label] (<named-content xmlns:xlink="http://www.w3.org/1999/xlink" content-type="dwc:institutional_code" xlink:title="Naturhistorisches Museum, Basel" xlink:href="http://grbio.org/institution/naturhistorisches-museum-basel" xlink:type="simple">NHMB</named-content>) (Fig. <xref ref-type="fig" rid="F1">1b, e</xref>).</p></tp:treatment-sec><tp:treatment-sec sec-type="material" id="SECID0EJOAE"><title>Other material examined.</title><p>China• 2♂♂, Yunnan, Yulongshan, Lijiang, Yunnan / 14.vi.1996 / 2700m. leg. Leyi Zheng [all pr] (<named-content xmlns:xlink="http://www.w3.org/1999/xlink" content-type="dwc:institutional_code" xlink:title="Institute of Entomology, Nankai University, Tianjin" xlink:href="http://grbio.org/institution/nankai-university" xlink:type="simple">NKUM</named-content>); 1♂, Heishui, Yulongshan, Lijiang, Yunnan / 15.vi.1996 / 3000m. leg. Leyi Zheng [all pr] (<named-content xmlns:xlink="http://www.w3.org/1999/xlink" content-type="dwc:institutional_code" xlink:title="Institute of Entomology, Nankai University, Tianjin" xlink:href="http://grbio.org/institution/nankai-university" xlink:type="simple">NKUM</named-content>); 2♂♂1♀, Shizishan, Wuding, Yunnan / 2200m / 10.viii.1986 [all hw] (<named-content xmlns:xlink="http://www.w3.org/1999/xlink" content-type="dwc:institutional_code" xlink:title="Institute of Entomology, Nankai University, Tianjin" xlink:href="http://grbio.org/institution/nankai-university" xlink:type="simple">NKUM</named-content>); 2♂♂1♀, Shizishan, Wuding, Yunnan / 2300m / 10.viii.1986 [all hw] (<named-content xmlns:xlink="http://www.w3.org/1999/xlink" content-type="dwc:institutional_code" xlink:title="Institute of Entomology, Nankai University, Tianjin" xlink:href="http://grbio.org/institution/nankai-university" xlink:type="simple">NKUM</named-content>); 1♀, Yulongshan, Lijiang, Yunnan [all hw] / 13.viii.1979 [hw] / 2800m [hw] leg. Leyi Zheng [pr] (<named-content xmlns:xlink="http://www.w3.org/1999/xlink" content-type="dwc:institutional_code" xlink:title="Institute of Entomology, Nankai University, Tianjin" xlink:href="http://grbio.org/institution/nankai-university" xlink:type="simple">NKUM</named-content>); 1♀, Yulongshan, Lijiang, Yunnan / 14.viii.1979 / 2700m [all hw] leg. Zuopei Ling [pr] (<named-content xmlns:xlink="http://www.w3.org/1999/xlink" content-type="dwc:institutional_code" xlink:title="Institute of Entomology, Nankai University, Tianjin" xlink:href="http://grbio.org/institution/nankai-university" xlink:type="simple">NKUM</named-content>); 1♀, Fenghuangshan, Nanjian, Yunnan / 2.xi.2001 / 2400m, leg. Wenjun Bu [all pr] (<named-content xmlns:xlink="http://www.w3.org/1999/xlink" content-type="dwc:institutional_code" xlink:title="Institute of Entomology, Nankai University, Tianjin" xlink:href="http://grbio.org/institution/nankai-university" xlink:type="simple">NKUM</named-content>); 1♂, Fenghuangshan, Nanjian, Yunnan / 3.xi.2001 / 2400m [all pr] (<named-content xmlns:xlink="http://www.w3.org/1999/xlink" content-type="dwc:institutional_code" xlink:title="Institute of Entomology, Nankai University, Tianjin" xlink:href="http://grbio.org/institution/nankai-university" xlink:type="simple">NKUM</named-content>); 1♂, Fenghuangshan, Nanjian, Yunnan / 3.xi.2001 / 2400m, leg. Weibing Zhu [all pr] (<named-content xmlns:xlink="http://www.w3.org/1999/xlink" content-type="dwc:institutional_code" xlink:title="Institute of Entomology, Nankai University, Tianjin" xlink:href="http://grbio.org/institution/nankai-university" xlink:type="simple">NKUM</named-content>); 1♂, Sheyaojing, Wuliang Mountain, Nanjian, Yunnan / 7.xi.2001 / 2400m, leg. Weibing Zhu [all pr] (<named-content xmlns:xlink="http://www.w3.org/1999/xlink" content-type="dwc:institutional_code" xlink:title="Institute of Entomology, Nankai University, Tianjin" xlink:href="http://grbio.org/institution/nankai-university" xlink:type="simple">NKUM</named-content>); 1♀, Xujiaba, Ailao Mountain [Yunnan, pr] / 82-007466 [hw] / 22.iii.1982 [hw] (<named-content xmlns:xlink="http://www.w3.org/1999/xlink" content-type="dwc:institutional_code" xlink:title="Institute of Entomology, Nankai University, Tianjin" xlink:href="http://grbio.org/institution/nankai-university" xlink:type="simple">NKUM</named-content>) ; INDIA• 1♂ 1♀ Nainital, / Kumaon, U. P. / India, H. G. C. // Nainital, / W. Almora, / India, H. G. C. // Champion / Coll. B. M. / 1927–409 (<named-content xmlns:xlink="http://www.w3.org/1999/xlink" content-type="dwc:institutional_code" xlink:title="Natural History Museum, London" xlink:href="http://grbio.org/institution/natural-history-museum-london" xlink:type="simple">BMNH</named-content>); Afghanistan• 1♂, J. Klapperich / Sarakanda, 3500 m / 26.7.53, Gebirge / Badakschan / NO-Afghanistan [pr] // Microplax ♂ / obscuripennis K [hw] / Det.L.Hoberlandt, 198[pr]4[hw]; 2♀♀, same data except sex [Microplax ♀ / obscuripennis K]; Tadzhikistan 1♂, п б. Искандер- / дарья бл. истоков [=Iskander-darya near source] / <italic>Кириченко</italic> [p] 5 vııı [hw]947 [p] // Microplax / obscuripennis Kir. [hw]; 1♀, р. Сары-таг, оз. / Искандер-куль / <italic>Кириченко</italic> [p] 21 vıı [hw]947 [p]; IRAN• 2♀♀, N. Iran, 4.-9.7 1977 / Kandavan, pass / 3000m, 11.8.70 [p] // Loc. No. 395 / Exped Nat. Mus. / Praha [p] // Microplax ♀ / obscuripennis K [hw] / Det.L.Hoberlandt, 198[p]4[hw]; 1♂, N Iran, C Elburz / Kandavan - pass, / 2700–2900 m, S-slope [p] // Loc. no. 87 / Exp. Nat. Mus. / Praha [p] // Microplax ♂ / obscuripennis K [hw] / Det.L.Hoberlandt, 198[p]4[hw]; 1♀, Энарик – Тамин, / в Кирман, в Перс. / <italic>Зарудн</italic> [p] 21. [hw] VIII98 [p] // Microplax / melanocera n. sp. [hw] / <italic><tp:taxon-name><tp:taxon-name-part taxon-name-part-type="genus" reg="Oschanin">Oschanin</tp:taxon-name-part></tp:taxon-name></italic> det. [p].</p></tp:treatment-sec><tp:treatment-sec sec-type="material" id="SECID0E4SAE"><title>Examined material</title><p><bold>(digital photograph).</bold> China, Sichuan Province, Ganzi Tibetan Autonomous Prefecture, Jiulong County, Wulaxi Town, S215, <named-content xmlns:xlink="http://www.w3.org/1999/xlink" content-type="dwc:verbatimCoordinates" xlink:type="simple"><named-content content-type="geo-json" specific-use="{&#34;type&#34;:&#34;Point&#34;,&#34;coordinates&#34;:[101.670542,28.620355]}" id="NCID0EITAE" xlink:type="simple">28.620355°N, 101.670542°E</named-content></named-content>, photographed by Lu Feng. The image can be found on the iNaturalist website (<ext-link xmlns:xlink="http://www.w3.org/1999/xlink" xlink:type="simple" ext-link-type="uri" xlink:href="https://www.inaturalist.org/observations/59187411">https://www.inaturalist.org/observations/59187411</ext-link>).</p></tp:treatment-sec><tp:treatment-sec sec-type="redescription" id="SECID0ESTAE"><title>Redescription.</title><p><bold><italic>Colouration</italic>.</bold> Head black. Antennae blackish brown, sometimes with segments II and III yellowish brown. Bucculae and labium blackish brown, concolourous with clypeus. Anterior lobe of pronotum black, sometimes with anterior margin yellow; posterior lobe dark blackish brown, with a short yellow midline mark near posterior margin. Scutellum black. Corium pale yellowish brown, with sparse, obscure, pale brown spots except exocorium; veins thick and brown; apical angle of corium with single blackish brown spot. Colour of membrane similar to corium, with dark brown spots between brown veins. Thoracal sterna black. Supracoxal lobe of prosternum blackish brown. Ostiolar peritreme of metathoracic scent gland blackish brown. Posterior 1/2 of mesopleuron and metapleuron broadly yellowish white. Femora blackish brown; tibiae yellow with both ends yellowish brown to blackish brown; colour of tarsi similar to apexes of tibiae. Abdominal sterna dark reddish brown.</p><p><bold><italic>Structure</italic>.</bold> Head slightly declined, both dorsally and ventrally, with very dense, deep, large punctures and erect white setae (ventrally decumbent). Dorsal surface flat. Eyes slightly protruding laterally. Distance between posterior margin of eyes and anterior margin of pronotum ~ 1/2 diameter of eyes. Bucculae high, covering labium, with sparse punctures. Antennae covered with short dense oblique setae; apical one quarter of segment I surpassing clypeus. Labium reaching base of mesocoxae, first segment of labium almost reaching posterior margin of bucculae.</p><p>Pronotum trapezoid, flat, calli slightly emergent. Anterior and posterior margin straight; lateral margins of pronotum slightly sinuate; both anterolateral and posterolateral pronotal angles round. Pronotum covered with large, dense punctures (smaller on calli) and long, white, erect setae, slightly leaning posteriad. Base of scutellum sunken, basal 1/2 covered with small punctures and with similar setae as pronotum; apical 1/2 of scutellum without middle ridge, only lateral margins with small punctures. Hemelytra flat, sparsely covered with short white setae; clavus with three clear rows of large shallow punctures, with middle row incomplete. Corium with scattered punctures between vein Cu and clavus, and a row of dense punctures along inner margin of exocorium, apically being superficial, sometimes absent there; apical margin strongly concave, costal margin almost straight; corium evenly broadening posteriad, body broadest near apex of corium; apical angle elongated and narrow; total length of corium ~ 2/3 of hemelytra. Membrane comparatively long, broad, inner ca 1/3 overlapping each other (Figs <xref ref-type="fig" rid="F1">1c</xref>, <xref ref-type="fig" rid="F2">2a</xref>); membranal veins thick and obvious; apex of membrane surpassing abdomen. Prosternum, propleura, and lateral part of mesopleura punctate, similarly to pronotum, meso- and metasternum with metapleura impunctate. Ostiolar peritreme of metathoracic scent gland strongly protruding, apically rounded, evaporatorium rounded, reaching &gt; 3/4 over metapleura laterad. Fore femora slightly thickened, sometimes with a tiny spine (Fig. <xref ref-type="fig" rid="F2">2d</xref>). Abdominal connexivum not exposed. Abdomen impunctate, abdominal sternum covered with sparse setae.</p><p>Pygophore: posterior margin of pygophore and cup-like sclerite fused; distal margin of cup-like sclerite with a deep incision (Fig. <xref ref-type="fig" rid="F3">3a</xref>). Parameres (Fig. <xref ref-type="fig" rid="F3">3b, c</xref>): outer projection small and rounded; inner projection very small and pointed; blade approximately bent rectangularly to shank of paramere in lateral view.</p><fig id="F3" position="float" orientation="portrait"><object-id xmlns:xlink="http://www.w3.org/1999/xlink" content-type="doi" xlink:type="simple">10.3897/zookeys.1123.87863.figure3</object-id><object-id xmlns:xlink="http://www.w3.org/1999/xlink" content-type="arpha" xlink:type="simple">2380523A-8EEF-5751-BD95-E7A8BD21BA9B</object-id><label>Figure 3.</label><caption><p>Pygophore (dorsal views, parameres removed) and left paramere (dorsal and lateral views): <bold>a–c</bold><italic><tp:taxon-name><tp:taxon-name-part taxon-name-part-type="genus" reg="Urvaschia">Urvaschia</tp:taxon-name-part><tp:taxon-name-part taxon-name-part-type="species" reg="obscuripennis">obscuripennis</tp:taxon-name-part></tp:taxon-name></italic> comb. nov. <bold>d–f</bold><italic><tp:taxon-name><tp:taxon-name-part taxon-name-part-type="genus" reg="Urvaschia">Urvaschia</tp:taxon-name-part><tp:taxon-name-part taxon-name-part-type="species" reg="convexa">convexa</tp:taxon-name-part></tp:taxon-name></italic> sp. nov., paratype <bold>g–i</bold><italic><tp:taxon-name><tp:taxon-name-part taxon-name-part-type="genus" reg="Urvaschia">Urvaschia</tp:taxon-name-part><tp:taxon-name-part taxon-name-part-type="species" reg="recta">recta</tp:taxon-name-part></tp:taxon-name></italic> sp. nov., holotype.</p></caption><graphic xmlns:xlink="http://www.w3.org/1999/xlink" xlink:href="zookeys-1123-083_article-87863__-g003.jpg" position="float" orientation="portrait" xlink:type="simple" id="oo_752639.jpg"><uri content-type="original_file" xlink:type="simple">https://binary.pensoft.net/fig/752639</uri></graphic></fig><p><bold><italic>Measurements</italic></bold> (mm, <italic>N</italic> = 8). Body length 2.68–3.50. Head length 0.34–0.47, width across eyes 0.60–0.72; antennal segments I–IV length: 0.17–0.26: 0.37–0.56: 0.27–0.32: 0.40–0.45; labium length 0.96, first segment length 0.23. Pronotum length 0.55–0.68, width of anterior margin 0.48–0.54, width of posterior margin 0.68–0.88; scutellum length 0.31–0.39, width 0.33–0.50. Distance apex clavus-corium apex 0.74–0.97; distance apex corium – apex membrane 0.70–0.88.</p></tp:treatment-sec><tp:treatment-sec sec-type="distribution" id="SECID0EZWAE"><title>Distribution.</title><p>China (Sichuan, Yunnan); India (Kashmir, Uttarakhand) (<xref ref-type="bibr" rid="B4">Hopp 1987</xref>); Iran (Alborz, Sistan and Baluchestan); Afghanistan (Badakshan); Tadzhikistan (Fig. <xref ref-type="fig" rid="F4">4</xref>).</p><fig id="F4" position="float" orientation="portrait"><object-id xmlns:xlink="http://www.w3.org/1999/xlink" content-type="doi" xlink:type="simple">10.3897/zookeys.1123.87863.figure4</object-id><object-id xmlns:xlink="http://www.w3.org/1999/xlink" content-type="arpha" xlink:type="simple">DC652D0D-08DA-5FD6-AE0E-0CE51A07AC4A</object-id><label>Figure 4.</label><caption><p>Distribution of the species of <italic><tp:taxon-name><tp:taxon-name-part taxon-name-part-type="genus" reg="Urvaschia">Urvaschia</tp:taxon-name-part></tp:taxon-name></italic>.</p></caption><graphic xmlns:xlink="http://www.w3.org/1999/xlink" xlink:href="zookeys-1123-083_article-87863__-g004.jpg" position="float" orientation="portrait" xlink:type="simple" id="oo_752640.jpg"><uri content-type="original_file" xlink:type="simple">https://binary.pensoft.net/fig/752640</uri></graphic></fig></tp:treatment-sec><tp:treatment-sec sec-type="remarks" id="SECID0E2XAE"><title>Remarks.</title><p>As mentioned above, the female paratype of <italic><tp:taxon-name><tp:taxon-name-part taxon-name-part-type="genus" reg="Urvaschia">U.</tp:taxon-name-part><tp:taxon-name-part taxon-name-part-type="species" reg="pterosticta">pterosticta</tp:taxon-name-part></tp:taxon-name></italic> from Kashmir (Fig. <xref ref-type="fig" rid="F1">1b</xref>) was transferred to this species. Meanwhile, the original distribution information from China of this species should be considered a misidentification; see the detailed comments of <italic><tp:taxon-name><tp:taxon-name-part taxon-name-part-type="genus" reg="Urvaschia">Urvaschia</tp:taxon-name-part><tp:taxon-name-part taxon-name-part-type="species" reg="convexa">convexa</tp:taxon-name-part></tp:taxon-name></italic> sp. nov.</p></tp:treatment-sec><tp:treatment-sec sec-type="Differential diagnosis" id="SECID0E2YAE"><title>Differential diagnosis.</title><p><italic><tp:taxon-name><tp:taxon-name-part taxon-name-part-type="genus" reg="Urvaschia">Urvaschia</tp:taxon-name-part><tp:taxon-name-part taxon-name-part-type="species" reg="obscuripennis">obscuripennis</tp:taxon-name-part></tp:taxon-name></italic> is similar to <italic><tp:taxon-name><tp:taxon-name-part taxon-name-part-type="genus" reg="Urvaschia">U.</tp:taxon-name-part><tp:taxon-name-part taxon-name-part-type="species" reg="pterosticta">pterosticta</tp:taxon-name-part></tp:taxon-name></italic> in having similar brown spots on the hemelytra and apex of the corium conspicuously concave, but the lateral margin of the corium is almost straight and the exocorium spotless, the lateral margins of pronotum are slightly sinuate (vs. lateral margin of the corium more arched and exocorium with brown spots; the lateral margins of the pronotum more arched in <italic><tp:taxon-name><tp:taxon-name-part taxon-name-part-type="genus" reg="Urvaschia">U.</tp:taxon-name-part><tp:taxon-name-part taxon-name-part-type="species" reg="pterosticta">pterosticta</tp:taxon-name-part></tp:taxon-name></italic>), and the distal margin of the cup-like sclerite with a deep incision (vs. distal margin of cup-like sclerite without any incision but with a median keel in <italic><tp:taxon-name><tp:taxon-name-part taxon-name-part-type="genus" reg="Urvaschia">U.</tp:taxon-name-part><tp:taxon-name-part taxon-name-part-type="species" reg="pterosticta">pterosticta</tp:taxon-name-part></tp:taxon-name></italic>).</p></tp:treatment-sec><tp:treatment-sec><!--Section generated to contain objects referenced in tp:taxon-treatment.--><fig id="F1" position="float" orientation="portrait"><object-id xmlns:xlink="http://www.w3.org/1999/xlink" content-type="doi" xlink:type="simple">10.3897/zookeys.1123.87863.figure1</object-id><object-id xmlns:xlink="http://www.w3.org/1999/xlink" content-type="arpha" xlink:type="simple">512A0180-67BA-5F39-AD76-B05F987F3EFA</object-id><label>Figure 1.</label><caption><p>Type photographs <bold>a, d</bold><italic><tp:taxon-name><tp:taxon-name-part taxon-name-part-type="genus" reg="Urvaschia">Urvaschia</tp:taxon-name-part><tp:taxon-name-part taxon-name-part-type="species" reg="pterosticta">pterosticta</tp:taxon-name-part></tp:taxon-name></italic>, holotype, habitus, and labels <bold>b, e</bold><italic><tp:taxon-name><tp:taxon-name-part taxon-name-part-type="genus" reg="Urvaschia">Urvaschia</tp:taxon-name-part><tp:taxon-name-part taxon-name-part-type="species" reg="pterosticta">pterosticta</tp:taxon-name-part></tp:taxon-name></italic> paratype, habitus, and labels <bold>c, f</bold><italic><tp:taxon-name><tp:taxon-name-part taxon-name-part-type="genus" reg="Urvaschia">Urvaschia</tp:taxon-name-part><tp:taxon-name-part taxon-name-part-type="species" reg="obscuripennis">obscuripennis</tp:taxon-name-part></tp:taxon-name></italic> comb. nov., habitus and type labels (photographed by F. Konstantinov, <named-content xmlns:xlink="http://www.w3.org/1999/xlink" content-type="dwc:institutional_code" xlink:title="Zoological Institute, Russian Academy of Sciences, St. Petersburg" xlink:href="http://grbio.org/institution/zoological-institute-russian-academy-sciences" xlink:type="simple">ZIN</named-content> (<bold>c, f</bold>) and I. Zürcher, <named-content xmlns:xlink="http://www.w3.org/1999/xlink" content-type="dwc:institutional_code" xlink:title="Naturhistorisches Museum, Basel" xlink:href="http://grbio.org/institution/naturhistorisches-museum-basel" xlink:type="simple">NHMB</named-content> (<bold>a, b, d, e</bold>)).</p></caption><graphic xmlns:xlink="http://www.w3.org/1999/xlink" xlink:href="zookeys-1123-083_article-87863__-g001.jpg" position="float" orientation="portrait" xlink:type="simple" id="oo_752637.jpg"><uri content-type="original_file" xlink:type="simple">https://binary.pensoft.net/fig/752637</uri></graphic></fig><fig id="F2" position="float" orientation="portrait"><object-id xmlns:xlink="http://www.w3.org/1999/xlink" content-type="doi" xlink:type="simple">10.3897/zookeys.1123.87863.figure2</object-id><object-id xmlns:xlink="http://www.w3.org/1999/xlink" content-type="arpha" xlink:type="simple">FA7C8CDD-AF39-56A0-83F2-BDD311C21F63</object-id><label>Figure 2.</label><caption><p>Dorsal and ventral views <bold>a, d</bold><italic><tp:taxon-name><tp:taxon-name-part taxon-name-part-type="genus" reg="Urvaschia">Urvaschia</tp:taxon-name-part><tp:taxon-name-part taxon-name-part-type="species" reg="obscuripennis">obscuripennis</tp:taxon-name-part></tp:taxon-name></italic> comb. nov. <bold>b, e</bold><italic><tp:taxon-name><tp:taxon-name-part taxon-name-part-type="genus" reg="Urvaschia">Urvaschia</tp:taxon-name-part><tp:taxon-name-part taxon-name-part-type="species" reg="convexa">convexa</tp:taxon-name-part></tp:taxon-name></italic> sp. nov., holotype <bold>c, f</bold><italic><tp:taxon-name><tp:taxon-name-part taxon-name-part-type="genus" reg="Urvaschia">Urvaschia</tp:taxon-name-part><tp:taxon-name-part taxon-name-part-type="species" reg="recta">recta</tp:taxon-name-part></tp:taxon-name></italic> sp. nov., holotype.</p></caption><graphic xmlns:xlink="http://www.w3.org/1999/xlink" xlink:href="zookeys-1123-083_article-87863__-g002.jpg" position="float" orientation="portrait" xlink:type="simple" id="oo_752638.jpg"><uri content-type="original_file" xlink:type="simple">https://binary.pensoft.net/fig/752638</uri></graphic></fig></tp:treatment-sec><ref-list><ref id="B6"><mixed-citation xmlns:xlink="http://www.w3.org/1999/xlink" xlink:type="simple"><person-group><name name-style="western"><surname>Muminov</surname><given-names>NN</given-names></name></person-group> (<year>1973</year>) <article-title>New and little-known <tp:taxon-name><tp:taxon-name-part taxon-name-part-type="subfamily">Oxycareninae</tp:taxon-name-part></tp:taxon-name> (<tp:taxon-name><tp:taxon-name-part taxon-name-part-type="suborder">Heteroptera</tp:taxon-name-part></tp:taxon-name>, <tp:taxon-name><tp:taxon-name-part taxon-name-part-type="family">Lygaeidae</tp:taxon-name-part></tp:taxon-name>) of central Asia.</article-title><source>Doklady Akademii Nauk Tadzhikskoi SSR</source><volume>16</volume>(<issue>9</issue>): <fpage>74</fpage>–<lpage>76</lpage>. [In Russian]</mixed-citation></ref><ref id="B3"><mixed-citation xmlns:xlink="http://www.w3.org/1999/xlink" xlink:type="simple"><person-group><name name-style="western"><surname>Hoberlandt</surname><given-names>L</given-names></name></person-group> (<year>1987</year>) <article-title>Results of the Czechoslovak-Iranian Entomological Expeditions to Iran 1970, 1973 et 1977. <tp:taxon-name><tp:taxon-name-part taxon-name-part-type="suborder">Heteroptera</tp:taxon-name-part></tp:taxon-name>, <tp:taxon-name><tp:taxon-name-part taxon-name-part-type="family">Lygaeidae</tp:taxon-name-part></tp:taxon-name>, <tp:taxon-name><tp:taxon-name-part taxon-name-part-type="subfamily">Oxycareninae</tp:taxon-name-part></tp:taxon-name>.</article-title><source>Acta Entomologica Musei Nationalis Pragae</source><volume>42</volume>: <fpage>11</fpage>–<lpage>29</lpage>.</mixed-citation></ref><ref id="B12"><mixed-citation xmlns:xlink="http://www.w3.org/1999/xlink" xlink:type="simple"><person-group><name name-style="western"><surname>Slater</surname><given-names>JA</given-names></name><name name-style="western"><surname>O’Donnell</surname><given-names>JE</given-names></name></person-group> (<year>1995</year>) <source>A Catalogue of the <tp:taxon-name><tp:taxon-name-part taxon-name-part-type="family">Lygaeidae</tp:taxon-name-part></tp:taxon-name> of the World (1960–1994).</source><publisher-name>New York Entomological Society</publisher-name>, <publisher-loc>New York</publisher-loc>, <size units="page">410 pp</size>.</mixed-citation></ref><ref id="B8"><mixed-citation xmlns:xlink="http://www.w3.org/1999/xlink" xlink:type="simple"><person-group><name name-style="western"><surname>Péricart</surname><given-names>J</given-names></name></person-group> (<year>1998</year>) <article-title>Désignation de lectotypes et paralectotypes pour des <tp:taxon-name><tp:taxon-name-part taxon-name-part-type="family">Lygaeidae</tp:taxon-name-part></tp:taxon-name> paléarctiques et commentaires (<tp:taxon-name><tp:taxon-name-part taxon-name-part-type="suborder">Heteroptera</tp:taxon-name-part></tp:taxon-name>). 4. Les types des auteurs russes. Revue Française d’Entomologie (N.S.</article-title><source>)</source><volume>19</volume>(<issue>1997</issue>): <fpage>123</fpage>–<lpage>129</lpage>.</mixed-citation></ref><ref id="B9"><mixed-citation xmlns:xlink="http://www.w3.org/1999/xlink" xlink:type="simple"><person-group><name name-style="western"><surname>Péricart</surname><given-names>J</given-names></name></person-group> (<year>1999</year>) <source>Hémiptères <tp:taxon-name><tp:taxon-name-part taxon-name-part-type="family">Lygaeidae</tp:taxon-name-part></tp:taxon-name> euro–méditerranéens 2. Faune de France 84B.</source><publisher-name>Fédération Française des sociétés de sciences naturelles</publisher-name>, <publisher-loc>Paris</publisher-loc>, <size units="page">453 pp</size>.</mixed-citation></ref><ref id="B10"><mixed-citation xmlns:xlink="http://www.w3.org/1999/xlink" xlink:type="simple"><person-group><name name-style="western"><surname>Péricart</surname><given-names>J</given-names></name></person-group> (<year>2001</year>) <tp:taxon-name><tp:taxon-name-part taxon-name-part-type="family">Lygaeidae</tp:taxon-name-part></tp:taxon-name>. In: Aukema B, Rieger C (Eds) Catalogue of the <tp:taxon-name><tp:taxon-name-part taxon-name-part-type="suborder">Heteroptera</tp:taxon-name-part></tp:taxon-name> of the Palaearctic Region, Vol 4: The Netherlands Entomological Society, Amsterdam, 113–114.</mixed-citation></ref><ref id="B4"><mixed-citation xmlns:xlink="http://www.w3.org/1999/xlink" xlink:type="simple"><person-group><name name-style="western"><surname>Hopp</surname><given-names>I</given-names></name></person-group> (<year>1987</year>) <article-title><italic><tp:taxon-name><tp:taxon-name-part taxon-name-part-type="genus">Urvaschia</tp:taxon-name-part></tp:taxon-name></italic> n. gen., eine neue Wanzengattung aus dem Himalaya (<tp:taxon-name><tp:taxon-name-part taxon-name-part-type="suborder">Heteroptera</tp:taxon-name-part></tp:taxon-name>: <tp:taxon-name><tp:taxon-name-part taxon-name-part-type="family">Lygaeidae</tp:taxon-name-part></tp:taxon-name>: <tp:taxon-name><tp:taxon-name-part taxon-name-part-type="subfamily">Oxycareninae</tp:taxon-name-part></tp:taxon-name>).</article-title><source>Entomologische Zeitung</source><volume>97</volume>(<issue>16</issue>): <fpage>225</fpage>–<lpage>240</lpage>. [In German]</mixed-citation></ref></ref-list></tp:taxon-treatment>
