# Supplementary material for: ﻿Revision of the genus Urvaschia Hopp (Hemiptera, Lygaeoidea, Oxycarenidae), with descriptions of two new species from China and Nepal
Source: Zookeys. 2022 Oct 4;1123:83–97. doi: 10.3897/zookeys.1123.87863 (PMC9836617; doi:10.3897/zookeys.1123.87863)
Supplement: XML Treatment for Urvaschia convexa [file zookeys.1123.87863-treatment4.xml]

<!DOCTYPE tp:taxon-treatment
  PUBLIC "-//TaxonX//DTD Taxonomic Treatment Publishing DTD v0 20100105//EN" "tax-treatment-NSO.dtd">
<tp:taxon-treatment xmlns:tp="http://www.plazi.org/taxpub"><tp:treatment-meta><kwd-group><label>Taxon classification</label><kwd>
              <named-content content-type="kingdom">Animalia</named-content>
            </kwd><kwd>
              <named-content content-type="order">Hemiptera</named-content>
            </kwd><kwd>
              <named-content content-type="family">Oxycarenidae</named-content>
            </kwd></kwd-group><mixed-citation publication-type="journal"><person-group><name><surname>Gao</surname><given-names>Cuiqing</given-names></name><name><surname>Xiao</surname><given-names>Shiya</given-names></name><name><surname>Kondorosy</surname><given-names>Előd</given-names></name></person-group><article-title>﻿Revision of the genus <italic><tp:taxon-name><tp:taxon-name-part taxon-name-part-type="genus" reg="Urvaschia">Urvaschia</tp:taxon-name-part></tp:taxon-name></italic> Hopp (<tp:taxon-name><tp:taxon-name-part taxon-name-part-type="order">Hemiptera</tp:taxon-name-part></tp:taxon-name>, <tp:taxon-name><tp:taxon-name-part taxon-name-part-type="superfamily">Lygaeoidea</tp:taxon-name-part></tp:taxon-name>, <tp:taxon-name><tp:taxon-name-part taxon-name-part-type="family">Oxycarenidae</tp:taxon-name-part></tp:taxon-name>), with descriptions of two new species from China and Nepal</article-title><source>Zookeys</source><day>04</day><month>10</month><year>2022</year><volume>1123</volume><fpage>83</fpage><lpage>97</lpage><pub-id pub-id-type="doi">10.3897/zookeys.1123.87863</pub-id></mixed-citation></tp:treatment-meta><tp:nomenclature><label>﻿</label><tp:taxon-name>
            <object-id xmlns:xlink="http://www.w3.org/1999/xlink" content-type="arpha" xlink:type="simple">FF7CDB60-C5FB-54C8-AB10-551A62E68C34</object-id>
            <tp:taxon-name-part taxon-name-part-type="genus" reg="Urvaschia">Urvaschia</tp:taxon-name-part>
            <tp:taxon-name-part taxon-name-part-type="species" reg="convexa">convexa</tp:taxon-name-part>
            <object-id xmlns:xlink="http://www.w3.org/1999/xlink" content-type="zoobank" xlink:type="simple">https://zoobank.org/4060CA49-013C-4BE2-80C6-2353010E1247</object-id>
          </tp:taxon-name><tp:taxon-status xmlns:xlink="http://www.w3.org/1999/xlink" xlink:type="simple">sp. nov.</tp:taxon-status><xref ref-type="fig" rid="F2">Figs 2b, e</xref><xref ref-type="fig" rid="F3">, 3d–f</xref><xref ref-type="fig" rid="F4">, 4</xref><tp:nomenclature-citation-list><tp:nomenclature-citation><tp:taxon-name>
                <tp:taxon-name-part taxon-name-part-type="genus" reg="Camptotelus">Camptotelus</tp:taxon-name-part>
                <tp:taxon-name-part taxon-name-part-type="species" reg="obscuripennis">obscuripennis</tp:taxon-name-part>
              </tp:taxon-name><comment>: <xref ref-type="bibr" rid="B15">Zheng and Zou 1981</xref>: 91, fig. 323, pl.13: 129. Misidentification.</comment></tp:nomenclature-citation></tp:nomenclature-citation-list></tp:nomenclature><tp:treatment-sec sec-type="type material" id="SECID0EU3AE"><title>Type material examined.</title><p><bold><italic>Holotype</italic>.</bold> China • ♀; Maerkang [pr], Sichuan [pr] / 2600–2800m / 13.viii.1963 [hw] (<named-content xmlns:xlink="http://www.w3.org/1999/xlink" content-type="dwc:institutional_code" xlink:title="Tianjin Natural History Museum, Tianjin" xlink:href="http://grbio.org/institution/tianjin-natural-history-museum" xlink:type="simple">TNHM</named-content>) // leg. Jiang Xiong [pr] // <italic>Camptotelus obscuripennis</italic> Kiritshenko [hw]/ det. Leyi Zheng [hw]. <bold><italic>Paratype</italic>.</bold> China • ♂; Maerkang [pr], Sichuan [pr] / 2600–2800m / 11.viii.1963 [hw] (<named-content xmlns:xlink="http://www.w3.org/1999/xlink" content-type="dwc:institutional_code" xlink:title="Tianjin Natural History Museum, Tianjin" xlink:href="http://grbio.org/institution/tianjin-natural-history-museum" xlink:type="simple">TNHM</named-content>) // leg. Jiang Xiong [pr].</p></tp:treatment-sec><tp:treatment-sec sec-type="description" id="SECID0EW4AE"><title>Description.</title><p><bold><italic>Colouration</italic>.</bold> Head blackish brown; bucculae and labium brown; antennae dark brown. Pronotum brown, with a pale brown midline; callar area of pronotum blackish brown. Scutellum blackish brown, distal 3/4 with a brown midline. Corium pale yellowish brown, evenly covered with obscure brown spots; distal margin of corium dark brown; apical angle of corium with a small blackish brown spot. Colour of membrane similar to that of corium, with brown spots between brown veins. Thoracic sterna blackish brown except posterior 1/2 of prosterna yellowish brown. Supracoxal lobe of prosternum yellow. Mesopleuron blackish brown; inner 1/2 of ostiolar peritreme of metathoracic scent gland yellowish white, outer 1/2 of ostiolar peritreme brown. Posterior 1/2 of metapleura broadly yellowish white. Abdominal sterna dark reddish brown. Femora dark brown, tibiae ochraceous.</p><p><bold><italic>Structure</italic>.</bold> Head slightly declined, covered very densely with deep and large punctures and long white erect setae both dorsally and ventrally; vertex comparatively flat. Eyes slightly protruding laterally. Distance between posterior margin of eyes and anterior margin of pronotum ~ 1/3 of diameter of eyes. Bucculae high, covering labium, with sparse punctures. Antennae covered with dense oblique setae; apical quarter of segment I surpassing clypeus. Labium reaching base of mesocoxae, first segment of labium surpassing posterior margin of bucculae. Venter of head comparatively flat, covered with dense punctures and dense decumbent setae.</p><p>Pronotum trapezoid, flat, calli slightly emergent. Anterior margin straight; middle part of posterior margin slightly concave; lateral margins of pronotum sinuate; both of anterolateral and posterolateral pronotal angles rounded. Pronotum covered with dense punctures and with long erect setae, slightly leaning posteriad. Base of scutellum slightly sunken, covered with punctures and setae except midline, slightly emergent in apical 1/2. Hemelytra flat, sparsely covered with white short setae; clavus with inner and outer rows of strong and shallow punctures, scattered with many irregular punctures between them. Corium with sparse scattered punctures. Apical margin of corium convex, costal margin evenly arched; body broadest near apex of clavus, length of corium almost three fourth of hemelytra. Membrane short and small, only overlapping each other on inner edge (Fig. <xref ref-type="fig" rid="F2">2b</xref>); membranal veins remarkable; apex of membrane surpassing tip of abdomen. Ostiolar peritreme of metathoracic scent gland strongly protruding, apically rounded. Fore femora slightly thickened, unarmed (Fig. <xref ref-type="fig" rid="F2">2e</xref>). Abdominal connexivum not exposed. Abdominal sternum impunctate, covered with comparatively dense setae.</p><p>Pygophore (Fig. <xref ref-type="fig" rid="F3">3d</xref>): Posterior margin of pygophore and cup-like sclerite fused. Parameres (Fig. <xref ref-type="fig" rid="F3">3e, f</xref>): outer projection large and slightly sharp; inner projection very small; blade nearly rectangularly bent to shank of paramere in lateral view.</p><p><bold><italic>Measurements</italic></bold> (mm, <italic>N</italic> = 2). <bold><italic>Holotype</italic>.</bold> ♀ (<bold><italic>Paratype</italic>.</bold> ♂), Body length 3.44 (3.08). Head length 0.53 (0.45), width across eyes 0.65 (0.69); antennal segments I–IV length: 0.20: 0.50: 0.36: 0.41 (0.17: 0.42: 0.31: 0.43); labium length 1.26 (covered), first segment length 0.31. Pronotum length 0.71 (0.66), width of anterior margin 0.58 (0.53), width of posterior margin 1.01 (0.85); scutellum length 0.44 (0.39), width 0.57 (0.40). Distance apex clavus– apex corium 1.03 (0.92); distance apex corium–apex membrane 0.76 (0.65).</p></tp:treatment-sec><tp:treatment-sec sec-type="etymology" id="SECID0EN6AE"><title>Etymology.</title><p>The species epithet, <italic>convexa</italic>, is an adjective and refers to the convex distal margin of corium.</p></tp:treatment-sec><tp:treatment-sec sec-type="distribution" id="SECID0EV6AE"><title>Distribution.</title><p>China (Sichuan) (Fig. <xref ref-type="fig" rid="F4">4</xref>).</p></tp:treatment-sec><tp:treatment-sec sec-type="Differential diagnosis" id="SECID0EAAAG"><title>Differential diagnosis.</title><p>Based on the description and figures, we conclude that the new species was always misidentified as “<italic><tp:taxon-name><tp:taxon-name-part taxon-name-part-type="genus" reg="Camptotelus">Camptotelus</tp:taxon-name-part><tp:taxon-name-part taxon-name-part-type="species" reg="obscuripennis">obscuripennis</tp:taxon-name-part></tp:taxon-name></italic> Kiritshenko, 1914” in China (<xref ref-type="bibr" rid="B15">Zheng and Zou 1981</xref>, <xref ref-type="bibr" rid="B16">1987</xref>; <xref ref-type="bibr" rid="B14">Zheng 1988</xref>). When we examined the photographs of the type of <italic><tp:taxon-name><tp:taxon-name-part taxon-name-part-type="genus" reg="Camptotelus">Camptotelus</tp:taxon-name-part><tp:taxon-name-part taxon-name-part-type="species" reg="obscuripennis">obscuripennis</tp:taxon-name-part></tp:taxon-name></italic>, we found they are different but closely related species. The new species differs from <italic><tp:taxon-name><tp:taxon-name-part taxon-name-part-type="genus" reg="Urvaschia">U.</tp:taxon-name-part><tp:taxon-name-part taxon-name-part-type="species" reg="obscuripennis">obscuripennis</tp:taxon-name-part></tp:taxon-name></italic> in the following combination of characters: antennae unicolourous (vs. antennae not unicolorous in <italic><tp:taxon-name><tp:taxon-name-part taxon-name-part-type="genus" reg="Urvaschia">U.</tp:taxon-name-part><tp:taxon-name-part taxon-name-part-type="species" reg="obscuripennis">obscuripennis</tp:taxon-name-part></tp:taxon-name></italic>); distal margin of corium convex and apical angle of corium not elongated (vs. distal margin of corium concave; apical angle elongated and pointed in <italic><tp:taxon-name><tp:taxon-name-part taxon-name-part-type="genus" reg="Urvaschia">U.</tp:taxon-name-part><tp:taxon-name-part taxon-name-part-type="species" reg="obscuripennis">obscuripennis</tp:taxon-name-part></tp:taxon-name></italic>); inner 1/2 of ostiolar peritreme of metathoracic scent gland yellowish white, outer 1/2 brown (vs. ostiolar peritreme of metathoracic scent gland black in <italic><tp:taxon-name><tp:taxon-name-part taxon-name-part-type="genus" reg="Urvaschia">U.</tp:taxon-name-part><tp:taxon-name-part taxon-name-part-type="species" reg="obscuripennis">obscuripennis</tp:taxon-name-part></tp:taxon-name></italic>); profemur unarmed (vs. profemur with a spine).</p></tp:treatment-sec><tp:treatment-sec><!--Section generated to contain objects referenced in tp:taxon-treatment.--><fig id="F2" position="float" orientation="portrait"><object-id xmlns:xlink="http://www.w3.org/1999/xlink" content-type="doi" xlink:type="simple">10.3897/zookeys.1123.87863.figure2</object-id><object-id xmlns:xlink="http://www.w3.org/1999/xlink" content-type="arpha" xlink:type="simple">FA7C8CDD-AF39-56A0-83F2-BDD311C21F63</object-id><label>Figure 2.</label><caption><p>Dorsal and ventral views <bold>a, d</bold><italic><tp:taxon-name><tp:taxon-name-part taxon-name-part-type="genus" reg="Urvaschia">Urvaschia</tp:taxon-name-part><tp:taxon-name-part taxon-name-part-type="species" reg="obscuripennis">obscuripennis</tp:taxon-name-part></tp:taxon-name></italic> comb. nov. <bold>b, e</bold><italic><tp:taxon-name><tp:taxon-name-part taxon-name-part-type="genus" reg="Urvaschia">Urvaschia</tp:taxon-name-part><tp:taxon-name-part taxon-name-part-type="species" reg="convexa">convexa</tp:taxon-name-part></tp:taxon-name></italic> sp. nov., holotype <bold>c, f</bold><italic><tp:taxon-name><tp:taxon-name-part taxon-name-part-type="genus" reg="Urvaschia">Urvaschia</tp:taxon-name-part><tp:taxon-name-part taxon-name-part-type="species" reg="recta">recta</tp:taxon-name-part></tp:taxon-name></italic> sp. nov., holotype.</p></caption><graphic xmlns:xlink="http://www.w3.org/1999/xlink" xlink:href="zookeys-1123-083_article-87863__-g002.jpg" position="float" orientation="portrait" xlink:type="simple" id="oo_752638.jpg"><uri content-type="original_file" xlink:type="simple">https://binary.pensoft.net/fig/752638</uri></graphic></fig><fig id="F3" position="float" orientation="portrait"><object-id xmlns:xlink="http://www.w3.org/1999/xlink" content-type="doi" xlink:type="simple">10.3897/zookeys.1123.87863.figure3</object-id><object-id xmlns:xlink="http://www.w3.org/1999/xlink" content-type="arpha" xlink:type="simple">2380523A-8EEF-5751-BD95-E7A8BD21BA9B</object-id><label>Figure 3.</label><caption><p>Pygophore (dorsal views, parameres removed) and left paramere (dorsal and lateral views): <bold>a–c</bold><italic><tp:taxon-name><tp:taxon-name-part taxon-name-part-type="genus" reg="Urvaschia">Urvaschia</tp:taxon-name-part><tp:taxon-name-part taxon-name-part-type="species" reg="obscuripennis">obscuripennis</tp:taxon-name-part></tp:taxon-name></italic> comb. nov. <bold>d–f</bold><italic><tp:taxon-name><tp:taxon-name-part taxon-name-part-type="genus" reg="Urvaschia">Urvaschia</tp:taxon-name-part><tp:taxon-name-part taxon-name-part-type="species" reg="convexa">convexa</tp:taxon-name-part></tp:taxon-name></italic> sp. nov., paratype <bold>g–i</bold><italic><tp:taxon-name><tp:taxon-name-part taxon-name-part-type="genus" reg="Urvaschia">Urvaschia</tp:taxon-name-part><tp:taxon-name-part taxon-name-part-type="species" reg="recta">recta</tp:taxon-name-part></tp:taxon-name></italic> sp. nov., holotype.</p></caption><graphic xmlns:xlink="http://www.w3.org/1999/xlink" xlink:href="zookeys-1123-083_article-87863__-g003.jpg" position="float" orientation="portrait" xlink:type="simple" id="oo_752639.jpg"><uri content-type="original_file" xlink:type="simple">https://binary.pensoft.net/fig/752639</uri></graphic></fig><fig id="F4" position="float" orientation="portrait"><object-id xmlns:xlink="http://www.w3.org/1999/xlink" content-type="doi" xlink:type="simple">10.3897/zookeys.1123.87863.figure4</object-id><object-id xmlns:xlink="http://www.w3.org/1999/xlink" content-type="arpha" xlink:type="simple">DC652D0D-08DA-5FD6-AE0E-0CE51A07AC4A</object-id><label>Figure 4.</label><caption><p>Distribution of the species of <italic><tp:taxon-name><tp:taxon-name-part taxon-name-part-type="genus" reg="Urvaschia">Urvaschia</tp:taxon-name-part></tp:taxon-name></italic>.</p></caption><graphic xmlns:xlink="http://www.w3.org/1999/xlink" xlink:href="zookeys-1123-083_article-87863__-g004.jpg" position="float" orientation="portrait" xlink:type="simple" id="oo_752640.jpg"><uri content-type="original_file" xlink:type="simple">https://binary.pensoft.net/fig/752640</uri></graphic></fig></tp:treatment-sec><ref-list><ref id="B15"><mixed-citation xmlns:xlink="http://www.w3.org/1999/xlink" xlink:type="simple"><person-group><name name-style="western"><surname>Zheng</surname><given-names>LY</given-names></name><name name-style="western"><surname>Zou</surname><given-names>HG</given-names></name></person-group> (<year>1981</year>) <tp:taxon-name><tp:taxon-name-part taxon-name-part-type="family">Lygaeidae</tp:taxon-name-part></tp:taxon-name>. In: Hsiao TY, Ren SZ, Zheng LY, Jing XL, Zou HG, Liu SL (Eds) A handbook for the determination of the Chinese <tp:taxon-name><tp:taxon-name-part taxon-name-part-type="order">Hemiptera</tp:taxon-name-part></tp:taxon-name>-<tp:taxon-name><tp:taxon-name-part taxon-name-part-type="suborder">Heteroptera</tp:taxon-name-part></tp:taxon-name>, Volume 2: Science Press, Beijing, 91–92. [In Chinese, English summary]</mixed-citation></ref><ref id="B16"><mixed-citation xmlns:xlink="http://www.w3.org/1999/xlink" xlink:type="simple"><person-group><name name-style="western"><surname>Zheng</surname><given-names>LY</given-names></name><name name-style="western"><surname>Zou</surname><given-names>HG</given-names></name></person-group> (<year>1987</year>) <tp:taxon-name><tp:taxon-name-part taxon-name-part-type="superfamily">Lygaeoidea</tp:taxon-name-part></tp:taxon-name>. In: Zhang SM (Ed.) Agricultural diseases, insect pests and weeds in Tibet, Volume 1: the Tibet people’s Publishing House, Lhasa, 85–88. [In Chinese, English summary]</mixed-citation></ref><ref id="B14"><mixed-citation xmlns:xlink="http://www.w3.org/1999/xlink" xlink:type="simple"><person-group><name name-style="western"><surname>Zheng</surname><given-names>LY</given-names></name></person-group> (<year>1988</year>) <tp:taxon-name><tp:taxon-name-part taxon-name-part-type="order">Hemiptera</tp:taxon-name-part></tp:taxon-name>: <tp:taxon-name><tp:taxon-name-part taxon-name-part-type="superfamily">Lygaeoidea</tp:taxon-name-part></tp:taxon-name>, <tp:taxon-name><tp:taxon-name-part taxon-name-part-type="family">Miridae</tp:taxon-name-part></tp:taxon-name> (<tp:taxon-name><tp:taxon-name-part taxon-name-part-type="tribe">Stenodemini</tp:taxon-name-part></tp:taxon-name>). In: Insects of Mt. Namjagbarwa region of Xizang: Science Press, Beijing, 95–100. [In Chinese, English summary]</mixed-citation></ref></ref-list></tp:taxon-treatment>
