# Supplementary material for: ﻿Revision of the genus Urvaschia Hopp (Hemiptera, Lygaeoidea, Oxycarenidae), with descriptions of two new species from China and Nepal
Source: Zookeys. 2022 Oct 4;1123:83–97. doi: 10.3897/zookeys.1123.87863 (PMC9836617; doi:10.3897/zookeys.1123.87863)
Supplement: XML Treatment for Urvaschia recta [file zookeys.1123.87863-treatment5.xml]

<!DOCTYPE tp:taxon-treatment
  PUBLIC "-//TaxonX//DTD Taxonomic Treatment Publishing DTD v0 20100105//EN" "tax-treatment-NSO.dtd">
<tp:taxon-treatment xmlns:tp="http://www.plazi.org/taxpub"><tp:treatment-meta><kwd-group><label>Taxon classification</label><kwd>
              <named-content content-type="kingdom">Animalia</named-content>
            </kwd><kwd>
              <named-content content-type="order">Hemiptera</named-content>
            </kwd><kwd>
              <named-content content-type="family">Oxycarenidae</named-content>
            </kwd></kwd-group><mixed-citation publication-type="journal"><person-group><name><surname>Gao</surname><given-names>Cuiqing</given-names></name><name><surname>Xiao</surname><given-names>Shiya</given-names></name><name><surname>Kondorosy</surname><given-names>Előd</given-names></name></person-group><article-title>﻿Revision of the genus <italic><tp:taxon-name><tp:taxon-name-part taxon-name-part-type="genus" reg="Urvaschia">Urvaschia</tp:taxon-name-part></tp:taxon-name></italic> Hopp (<tp:taxon-name><tp:taxon-name-part taxon-name-part-type="order">Hemiptera</tp:taxon-name-part></tp:taxon-name>, <tp:taxon-name><tp:taxon-name-part taxon-name-part-type="superfamily">Lygaeoidea</tp:taxon-name-part></tp:taxon-name>, <tp:taxon-name><tp:taxon-name-part taxon-name-part-type="family">Oxycarenidae</tp:taxon-name-part></tp:taxon-name>), with descriptions of two new species from China and Nepal</article-title><source>Zookeys</source><day>04</day><month>10</month><year>2022</year><volume>1123</volume><fpage>83</fpage><lpage>97</lpage><pub-id pub-id-type="doi">10.3897/zookeys.1123.87863</pub-id></mixed-citation></tp:treatment-meta><tp:nomenclature><label>﻿</label><tp:taxon-name>
            <object-id xmlns:xlink="http://www.w3.org/1999/xlink" content-type="arpha" xlink:type="simple">CC807A6F-D1A8-572D-A515-6F13768E517C</object-id>
            <tp:taxon-name-part taxon-name-part-type="genus" reg="Urvaschia">Urvaschia</tp:taxon-name-part>
            <tp:taxon-name-part taxon-name-part-type="species" reg="recta">recta</tp:taxon-name-part>
            <object-id xmlns:xlink="http://www.w3.org/1999/xlink" content-type="zoobank" xlink:type="simple">https://zoobank.org/E6FF0F07-0BAB-4014-B183-858C6A2FE4F8</object-id>
          </tp:taxon-name><tp:taxon-status xmlns:xlink="http://www.w3.org/1999/xlink" xlink:type="simple">sp. nov.</tp:taxon-status><xref ref-type="fig" rid="F2">Figs 2c, f</xref><xref ref-type="fig" rid="F3">, 3g–i</xref><xref ref-type="fig" rid="F4">, 4</xref></tp:nomenclature><tp:treatment-sec sec-type="type material" id="SECID0EJEAG"><title>Type material examined.</title><p><bold><italic>Holotype</italic>.</bold> China • ♂; Lijiang [hw], Yunnan [pr] / 11.viii. [hw]1979 [pr] / leg. Jianxin Cui [pr] (<named-content xmlns:xlink="http://www.w3.org/1999/xlink" content-type="dwc:institutional_code" xlink:title="Institute of Entomology, Nankai University, Tianjin" xlink:href="http://grbio.org/institution/nankai-university" xlink:type="simple">NKUM</named-content>). <bold><italic>Paratypes</italic>.</bold> China • 1♀, Bayi town, Xizang / 6.viii.2003 / leg. Huaijun Xue, Xinpu Wang [all pr] (<named-content xmlns:xlink="http://www.w3.org/1999/xlink" content-type="dwc:institutional_code" xlink:title="Institute of Entomology, Nankai University, Tianjin" xlink:href="http://grbio.org/institution/nankai-university" xlink:type="simple">NKUM</named-content>); 1♀, Xiaonanchuan Forestry Centre, Erlonghe, Liupanshan, Ningxia / 28.vi.2008 / 1900m. leg. Gengping Zhu [all pr] (<named-content xmlns:xlink="http://www.w3.org/1999/xlink" content-type="dwc:institutional_code" xlink:title="Institute of Entomology, Nankai University, Tianjin" xlink:href="http://grbio.org/institution/nankai-university" xlink:type="simple">NKUM</named-content>); 1♀, Zhongreniao, Xiangcheng [all hw], Sichuan [pr] / 3950m // 1982.VII.4 [all hw] / leg. Huaicheng Chai [hw] (<abbrev xmlns:xlink="http://www.w3.org/1999/xlink" xlink:title="Institute of Zoology, Academia Sinica, Beijing" id="ABBRID0EEFAG" xlink:type="simple">IZAS</abbrev>).</p></tp:treatment-sec><tp:treatment-sec sec-type="material" id="SECID0EIFAG"><title>Other material examined.</title><p>China • pr. Beijing / Mentougou Dist. / Beijing 130 km NW / Liyan Ling // Linshan Mt. / 1749 m, 115°30'E / 40°00', 2.VIII.2002 // leg. G. Melika (<named-content xmlns:xlink="http://www.w3.org/1999/xlink" content-type="dwc:institutional_code" xlink:title="Hungarian Natural History Museum, Budapest" xlink:href="http://grbio.org/institution/hungarian-natural-history-museum" xlink:type="simple">HNHM</named-content>); NEPAL• 1♂ 1♀ Umg. Alm Darghari / b. Maharigaon, 4000m // Gebiet von Jumla / Westnepal, lg. H. Franz // COLLECTION / ERNST HEISS / Innsbruck – Austria (<abbrev xmlns:xlink="http://www.w3.org/1999/xlink" xlink:title="Collection Ernst Heiss in Tiroler Landesmuseum Ferdinandeum, Innsbruck" id="ABBRID0ESFAG" xlink:type="simple">CEHI in TLMF</abbrev>).</p></tp:treatment-sec><tp:treatment-sec sec-type="description" id="SECID0EWFAG"><title>Description.</title><p><bold><italic>Colouration</italic>.</bold> Head blackish brown. Antennae dark blackish brown. Bucculae and labium dark brown. Pronotum with a yellowish white midline except area of calli. Anterior lobe of pronotum blackish brown, posterior lobe dark brown. Scutellum blackish brown. Hemelytra pale yellowish brown, with dense dark brown spots between brown veins covering exocorium as well; distal margin of corium dark brown; apical angle of corium with a blackish brown spot. Thoracal sterna blackish brown. Supracoxal lobes yellowish white to yellow. Mesopleuron black; inner 1/2 of ostiolar peritreme of metathoracic scent gland yellowish white, outer 1/2 of ostiolar peritreme brown. Posterior 1/2 of metapleura broadly yellowish white. Femora blackish brown; tibiae and tarsi ochraceous. Abdominal sterna dark reddish brown.</p><p><bold><italic>Structure</italic>.</bold> Head slightly declined, covered with large deep punctures and erect white setae. Eyes slightly protruding laterally. Distance between posterior margin of eyes and anterior margin of pronotum 1/2 diameter of eyes. Bucculae high, almost parallel to labium, visible laterad of clypeus from dorsal view. Antennae covered with dense oblique setae, apical 1/3 of segment I surpassing clypeus. First segment of labium surpassing bucculae, segment II surpassing base of head, labium reaching middle of mesocoxae. Venter of head flat, covered with punctures and dense white decumbent setae.</p><p>Pronotum trapezoid, flat, covered with large dense punctures and long white erect setae, slightly leaning posteriad; calli slightly emergent. Anterior margin of pronotum straight; posterior margin of pronotum straight with posterolateral pronotal angles slightly protruding posteriad. Base of scutellum slightly sunken; each margin covered with dense punctures, smaller than on pronotum and sparse setae, central area with sparse punctures and inconspicuous median carina. Hemelytra flat, sparsely covered with white and short setae; clavus with inner and outer rows of punctures, scattered with irregular one or two rows of punctures in middle. Corium with several punctures between vein Cu and clavus, and a row of punctures along inner margin of exocorium (Fig. <xref ref-type="fig" rid="F2">2c</xref>); cubital vein inconspicuous. Apical margin of corium straight, costal margin evenly arched; body broadest near apex of clavus; corium longer than 2/3 of hemelytra. Membrane comparatively broad, almost fully overlapping each other (Fig. <xref ref-type="fig" rid="F2">2c</xref>); membranal veins thick and conspicuous; apex of membrane surpassing abdomen. Femora slightly thickened, profemora sometimes with one small spine (Fig. <xref ref-type="fig" rid="F2">2f</xref>). Abdominal connexivum not exposed. Abdominal sternum impunctate, covered with sparse setae.</p><p>Pygophore (Fig. <xref ref-type="fig" rid="F3">3g</xref>): Posterior margin of pygophore and cup-like sclerite fused. Parameres (Fig. <xref ref-type="fig" rid="F3">3h, i</xref>): outer projection large, triangular; inner projection inconspicuous; blade bent rectangularly with shank of paramere from lateral view.</p><p><bold><italic>Measurements</italic></bold> (mm, <italic>N</italic> = 3). <bold><italic>Holotype</italic>.</bold> ♂ (<bold><italic>Paratypes</italic></bold>. 2♀♀); Body length 3.49 (3.72–3.81). Head length 0.46 (0.50–0.51), width across eyes 0.77 (0.73–0.76); antennal segments I–IV length: 0.22: 0.46: 0.33: 0.40 (I–IV: 0.18–0.25: 0.54: 0.35: 0.45); labium length 1.34, first segment length 0.32. Pronotum length 0.73 (0.73–0.76), width of anterior margin 0.60 (0.64), width of posterior margin 1.04 (1.12–1.15); scutellum length 0.51 (0.48–0.50), width 0.56 (0.67–0.71). Distance apex clavus– apex corium 1.08 (1.08–1.18); distance apex corium–apex membrane 0.78 (0.98–1.05).</p></tp:treatment-sec><tp:treatment-sec sec-type="etymology" id="SECID0EQHAG"><title>Etymology.</title><p>The species epithet <italic>recta</italic>, derived from Latin adjective <italic>rectus</italic> (= straight), alludes to the straight apical margin of the corium.</p></tp:treatment-sec><tp:treatment-sec sec-type="distribution" id="SECID0E1HAG"><title>Distribution.</title><p>China (Beijing, Ningxia, Sichuan, Xizang, Yunnan), Nepal (Fig. <xref ref-type="fig" rid="F4">4</xref>). The locality of the Nepalese specimen is very near to the type locality of <italic><tp:taxon-name><tp:taxon-name-part taxon-name-part-type="genus" reg="Urvaschia">U.</tp:taxon-name-part><tp:taxon-name-part taxon-name-part-type="species" reg="pterosticta">pterosticta</tp:taxon-name-part></tp:taxon-name></italic>; therefore, it cannot be seen separately on Fig. <xref ref-type="fig" rid="F4">4</xref>.</p></tp:treatment-sec><tp:treatment-sec sec-type="Differential diagnosis" id="SECID0ETIAG"><title>Differential diagnosis.</title><p>The new species is similar to <italic><tp:taxon-name><tp:taxon-name-part taxon-name-part-type="genus" reg="Urvaschia">U.</tp:taxon-name-part><tp:taxon-name-part taxon-name-part-type="species" reg="convexa">convexa</tp:taxon-name-part></tp:taxon-name></italic> sp. nov. in having brown spots on the hemelytra and oval body shape, but the corium is not elongated, with the length of the corium almost twice the length of the membrane from the apical angle of the corium to the apex, and its apex is almost straight (vs. corium conspicuously elongated, with the length of the corium almost three times the length of the membrane from the apical angle of the corium to the apex, and the apex of the corium is conspicuously convex in <italic><tp:taxon-name><tp:taxon-name-part taxon-name-part-type="genus" reg="Urvaschia">U.</tp:taxon-name-part><tp:taxon-name-part taxon-name-part-type="species" reg="convexa">convexa</tp:taxon-name-part></tp:taxon-name></italic> sp. nov.); membrane almost fully overlapping (vs. membrane only overlapping on the inner edge in <italic><tp:taxon-name><tp:taxon-name-part taxon-name-part-type="genus" reg="Urvaschia">U.</tp:taxon-name-part><tp:taxon-name-part taxon-name-part-type="species" reg="convexa">convexa</tp:taxon-name-part></tp:taxon-name></italic> sp. nov.).</p></tp:treatment-sec><tp:treatment-sec><!--Section generated to contain objects referenced in tp:taxon-treatment.--><fig id="F2" position="float" orientation="portrait"><object-id xmlns:xlink="http://www.w3.org/1999/xlink" content-type="doi" xlink:type="simple">10.3897/zookeys.1123.87863.figure2</object-id><object-id xmlns:xlink="http://www.w3.org/1999/xlink" content-type="arpha" xlink:type="simple">FA7C8CDD-AF39-56A0-83F2-BDD311C21F63</object-id><label>Figure 2.</label><caption><p>Dorsal and ventral views <bold>a, d</bold><italic><tp:taxon-name><tp:taxon-name-part taxon-name-part-type="genus" reg="Urvaschia">Urvaschia</tp:taxon-name-part><tp:taxon-name-part taxon-name-part-type="species" reg="obscuripennis">obscuripennis</tp:taxon-name-part></tp:taxon-name></italic> comb. nov. <bold>b, e</bold><italic><tp:taxon-name><tp:taxon-name-part taxon-name-part-type="genus" reg="Urvaschia">Urvaschia</tp:taxon-name-part><tp:taxon-name-part taxon-name-part-type="species" reg="convexa">convexa</tp:taxon-name-part></tp:taxon-name></italic> sp. nov., holotype <bold>c, f</bold><italic><tp:taxon-name><tp:taxon-name-part taxon-name-part-type="genus" reg="Urvaschia">Urvaschia</tp:taxon-name-part><tp:taxon-name-part taxon-name-part-type="species" reg="recta">recta</tp:taxon-name-part></tp:taxon-name></italic> sp. nov., holotype.</p></caption><graphic xmlns:xlink="http://www.w3.org/1999/xlink" xlink:href="zookeys-1123-083_article-87863__-g002.jpg" position="float" orientation="portrait" xlink:type="simple" id="oo_752638.jpg"><uri content-type="original_file" xlink:type="simple">https://binary.pensoft.net/fig/752638</uri></graphic></fig><fig id="F3" position="float" orientation="portrait"><object-id xmlns:xlink="http://www.w3.org/1999/xlink" content-type="doi" xlink:type="simple">10.3897/zookeys.1123.87863.figure3</object-id><object-id xmlns:xlink="http://www.w3.org/1999/xlink" content-type="arpha" xlink:type="simple">2380523A-8EEF-5751-BD95-E7A8BD21BA9B</object-id><label>Figure 3.</label><caption><p>Pygophore (dorsal views, parameres removed) and left paramere (dorsal and lateral views): <bold>a–c</bold><italic><tp:taxon-name><tp:taxon-name-part taxon-name-part-type="genus" reg="Urvaschia">Urvaschia</tp:taxon-name-part><tp:taxon-name-part taxon-name-part-type="species" reg="obscuripennis">obscuripennis</tp:taxon-name-part></tp:taxon-name></italic> comb. nov. <bold>d–f</bold><italic><tp:taxon-name><tp:taxon-name-part taxon-name-part-type="genus" reg="Urvaschia">Urvaschia</tp:taxon-name-part><tp:taxon-name-part taxon-name-part-type="species" reg="convexa">convexa</tp:taxon-name-part></tp:taxon-name></italic> sp. nov., paratype <bold>g–i</bold><italic><tp:taxon-name><tp:taxon-name-part taxon-name-part-type="genus" reg="Urvaschia">Urvaschia</tp:taxon-name-part><tp:taxon-name-part taxon-name-part-type="species" reg="recta">recta</tp:taxon-name-part></tp:taxon-name></italic> sp. nov., holotype.</p></caption><graphic xmlns:xlink="http://www.w3.org/1999/xlink" xlink:href="zookeys-1123-083_article-87863__-g003.jpg" position="float" orientation="portrait" xlink:type="simple" id="oo_752639.jpg"><uri content-type="original_file" xlink:type="simple">https://binary.pensoft.net/fig/752639</uri></graphic></fig><fig id="F4" position="float" orientation="portrait"><object-id xmlns:xlink="http://www.w3.org/1999/xlink" content-type="doi" xlink:type="simple">10.3897/zookeys.1123.87863.figure4</object-id><object-id xmlns:xlink="http://www.w3.org/1999/xlink" content-type="arpha" xlink:type="simple">DC652D0D-08DA-5FD6-AE0E-0CE51A07AC4A</object-id><label>Figure 4.</label><caption><p>Distribution of the species of <italic><tp:taxon-name><tp:taxon-name-part taxon-name-part-type="genus" reg="Urvaschia">Urvaschia</tp:taxon-name-part></tp:taxon-name></italic>.</p></caption><graphic xmlns:xlink="http://www.w3.org/1999/xlink" xlink:href="zookeys-1123-083_article-87863__-g004.jpg" position="float" orientation="portrait" xlink:type="simple" id="oo_752640.jpg"><uri content-type="original_file" xlink:type="simple">https://binary.pensoft.net/fig/752640</uri></graphic></fig></tp:treatment-sec></tp:taxon-treatment>
